# Supplementary material for: A promoter library for tuning gene expression in Cupriavidus necator under autotrophic conditions
Source: Front Bioeng Biotechnol. 2025 Jul 4;13:1595440. doi: 10.3389/fbioe.2025.1595440 (PMC12271211; doi:10.3389/fbioe.2025.1595440)
Supplement: Supplementary file 2 [file DataSheet2.xlsx]

## Sheet: Supplementary Table S3
Gene ID	Gene_name	Reference	Strand	Start	End		H2-TPM_average	Ace-TPM_average	Fru-TPM_average		H2-1_TPM	H2-2_TPM	H2-3_TPM	Ace-1_TPM	Ace-2_TPM	Ace-3_TPM	Fru-1_TPM	Fru-2_TPM	Fru-3_TPM
EBG00053003319	transfer RNA-Met (CAT)	1	-	1522216	1522291		76.8017	113.09	64.1484		96.2441	76.1109	58.0501	94.0181	113.992	131.26	72.0806	64.3439	56.0206
EBG00053003329	transfer RNA-Asp (GTC)	1	+	1625700	1625774		19.5761	10.9489	14.8051		18.4475	21.0772	19.2036	12.674	9.9401	10.2327	14.8651	16.7461	12.804
EBG00053003340	transfer RNA-Leu (CAG)	1	+	2554014	2554098		27.0536	23.2199	31.7222		25.9304	24.8918	30.3385	20.6154	19.7648	29.2796	33.5021	26.4463	35.218
EBG00053003344	transfer RNA-Ile (GAT)	1	-	3578705	3578781		2849.96	2713.55	2394.4		2801.21	2852.01	2896.67	2835.14	2617.53	2687.98	2890.5	2311.88	1980.81
EBG00053003351	transfer RNA-Val (GAC)	1	+	2259217	2259291		20.959	17.4612	23.577		23.357	22.3433	17.1767	14.5758	17.3922	20.4158	25.867	21.5086	23.3555
EBG00053003353	transfer RNA-Cys (GCA)	1	-	2753348	2753421		698.347	214.827	622.492		556.143	719.988	818.91	207.235	217.823	219.421	714.833	626.093	526.551
EBG00053003360	transfer RNA-Cys (GCA)	1	+	279140	279212		54.1029	28.4182	34.2517		57.841	53.4697	50.9981	20.2611	36.9378	28.0557	29.621	36.8848	36.2495
EBG00053003367	transfer RNA-Lys (CTT)	1	-	1477680	1477755		23.0317	9.49843	27.8299		22.7648	25.1811	21.1491	6.41443	10.863	11.2178	34.3421	27.2814	21.8664
EBG00053003369	transfer RNA-Val (GAC)	1	+	1452484	1452558		1734.57	2586.69	2229.72		1764.87	1763.35	1675.48	1965.45	2607.42	3187.2	2363.85	2033.06	2292.27
EBG00053003375	transfer RNA-Ile (GAT)	1	-	3784042	3784118		2859.01	2698.18	2391.17		2789.53	2846.02	2941.5	2878.26	2514.68	2701.61	2868.5	2311.88	1993.14
EBG00053003381	transfer RNA-Gly (GCC)	1	-	2753678	2753753		1608.49	2254.57	2679.63		1478.43	1648.03	1699.02	1967.23	2281.27	2515.22	2941.8	2734.68	2362.4
EBG00053003409	transfer RNA-Gly (GCC)	1	-	2753542	2753617		2032.43	1072.42	2440.32		1823.59	2082.34	2191.36	1037.6	1128.56	1051.1	2841.43	2441.41	2038.13
EBG00053003448	transfer RNA-Ala (TGC)	1	-	3783954	3784029		2986.68	2803.53	2465.15		2897.69	2987.23	3075.11	2985	2599.73	2825.86	2931	2399.9	2064.53
EBG00053003459	transfer RNA-Met (CAT)	1	-	566469	566545		74.4053	72.3875	67.5262		72.2339	82.9933	67.9888	57.0301	68.5152	91.6173	63.2345	69.2865	70.0575
EBG00053003465	transfer RNA-Ala (TGC)	1	-	3578617	3578692		2976.96	2825.44	2467.28		2909.25	2996.71	3024.91	2948.03	2706.53	2821.77	2952.48	2391.95	2057.41
EBG00053003472	transfer RNA-Arg (ACG)	1	+	1051815	1051889		76.9955	61.3955	76.2973		76.4782	73.377	81.1313	61.6402	60.8454	61.7009	71.46	80.792	76.6398
EBG00053003479	transfer RNA-Leu (CAG)	1	+	2311381	2311465		2.85526	1.20475	1.68423		3.02079	2.53528	3.00972	1.16793	1.64428	0.802056	1.98246	1.87192	1.19831
EBG00053003489	transfer RNA-Lys (CTT)	1	-	1474911	1474986		28.0926	11.2107	27.5094		27.9817	26.5736	29.7226	9.59081	10.7596	13.2816	38.3129	25.7826	18.4328
EBG00053003508	transfer RNA-Leu (CAG)	1	+	2310579	2310663		21.2062	35.1461	26.0567		23.552	19.3729	20.6939	39.1994	32.7096	33.5291	32.6849	25.3987	20.0864
EBG00053003512	transfer RNA-Asp (GTC)	1	-	2614094	2614170		4729.75	4064.8	5999.84		4102.66	4946.98	5139.61	4064.38	3733.36	4396.67	6607.29	6696.26	4695.97
EBG00053003534	transfer RNA-Arg (ACG)	2	+	1791635	1791709		22.0004	13.5707	21.8332		21.579	24.3242	20.0979	10.6071	15.579	14.5261	24.9041	20.8682	19.7275
EBG00053003548	transfer RNA-Met (CAT)	2	-	1496121	1496196		64.2789	18.7619	33.5885		56.9404	66.7843	69.1121	14.6417	18.9248	22.7191	32.7278	35.4053	32.6325
EBG00053003551	transfer RNA-Ile (GAT)	2	+	176495	176569		3038.55	2837.11	2515.28		2923.67	3064.46	3127.52	3012.54	2703	2795.8	3024.74	2413.38	2107.73
EBG00053003555	transfer RNA-Ala (TGC)	2	+	869314	869387		3149.91	2922.16	2564.27		3062.31	3216.61	3170.82	3105.35	2778.8	2882.31	3051.31	2476.68	2164.82
EBG00053003572	transfer RNA-Ala (TGC)	2	+	176584	176657		3121.06	2909.11	2553.3		3008.5	3149	3205.67	3081.36	2738.51	2907.45	3033.25	2459.85	2166.82
EBG00053003574	transfer RNA-Ile (GAT)	2	+	869225	869299		3058.19	2847.77	2517.49		2964.96	3111.39	3098.21	3036.16	2724.7	2782.45	3036.36	2398.01	2118.1
EBG00053003578	transfer RNA-Leu (CAG)	2	-	1794894	1794980		24.5667	27.7923	46.326		23.4775	21.6164	28.6061	27.4917	24.8562	31.0289	51.434	45.8419	41.7021
H16_A0001	dnaA, chromosomal replication initiator protein DnaA	1	+	689	2455		114.287	140.217	110.255		116.939	116.852	109.07	141.672	145.453	133.526	112.67	106.349	111.747
H16_A0002	dnaN, DNA polymerase III beta subunit	1	+	2823	3938		501.426	523.422	366.832		566.88	492.905	444.492	464.547	554.194	551.526	372.35	344.341	383.805
H16_A0003	gyrB, DNA gyrase subunit B	1	+	4168	6693		174.329	146.387	100.357		176.36	171.191	175.435	148.473	154.417	136.27	98.3419	96.2736	106.455
H16_A0004	Type I restriction-modification system methylation subunit,	1	+	6960	9467		56.6961	45.4522	46.8221		56.265	54.8973	58.9261	48.9935	48.3681	38.995	44.6606	45.5636	50.242
H16_A0005	Type I restriction-modification system specificity subunit,	1	+	9460	10728		55.119	54.4095	57.689		54.8423	53.6869	56.8279	53.7331	57.7816	51.7137	52.2648	57.925	62.8772
H16_A0006	Type I restriction-modification system restriction subunit,	1	+	10728	14048		57.1373	41.0419	52.234		59.4697	56.1538	55.7885	42.1576	43.8172	37.1508	49.4427	54.27	52.9892
H16_A0007	predicted metal-dependent hydrolase,	1	+	14053	14766		62.3314	44.4513	42.1171		62.0146	58.0261	66.9535	47.8768	47.0347	38.4426	39.2756	40.9757	46.1001
H16_A0008	5-Methylcytosine-specific restriction enzyme B,	1	+	14773	17151		87.2161	72.7199	68.664		85.7121	88.7331	87.2031	73.8934	75.847	68.4193	60.5089	69.3071	76.1759
H16_A0009	5-Methylcytosine-specific restriction enzyme C,	1	+	17160	18512		48.7962	42.2036	45.3408		45.3283	50.0195	51.0407	42.6485	45.3285	38.6338	40.9765	45.7611	49.2847
H16_A0010	putative phage-related protein,	1	+	18786	19367		350.128	379.177	413.693		322.31	354.897	373.177	366.331	386.039	385.161	394.685	407.357	439.036
H16_A0011	conserved hypothetical protein,	1	-	19324	20559		864.164	534.781	553.223		804.616	853.804	934.072	569.876	574.197	460.27	622.186	487.663	549.82
H16_A0012	conserved hypothetical protein,	1	-	20763	21236		161.709	176.067	118.674		167.443	160.535	157.15	164.78	181.784	181.639	114.292	118.505	123.225
H16_A0013	conserved hypothetical protein,	1	-	21451	22293		112.362	62.8754	71.3944		118.449	105.752	112.886	58.8946	61.2618	68.4699	68.1192	72.0491	74.015
H16_A0014	predicted restriction endonuclease,	1	-	22436	23551		83.4236	86.2478	64.0922		82.011	84.4482	83.8117	82.6192	83.5082	92.6162	58.8807	60.7393	72.6567
H16_A0015	conserved hypothetical protein,	1	+	24045	24374		1.5008	1.16011	1.5678		1.34003	1.36422	1.79817	0.829946	1.47204	1.17833	1.56969	1.74254	1.39117
H16_A0016	putative signal transduction protein,	1	-	24477	25538		11.2385	8.65336	15.6584		10.5957	11.7925	11.3273	8.84544	8.44487	8.66978	14.5422	15.6421	16.7909
H16_A0017	Hypothetical protein,	1	-	26086	27024		79.4828	62.815	57.5696		75.5868	78.0364	84.8252	60.0341	65.0081	63.4027	57.0183	54.2826	61.4079
H16_A0018	chromosome segregation ATPase,	1	-	27081	31499		51.4134	43.7262	39.6891		55.9167	48.6061	49.7175	44.5683	44.7652	41.8453	38.8407	40.4032	39.8234
H16_A0019	hypothetical integral membrane protein,	1	-	31501	32241		70.577	59.538	71.3199		70.7277	70.4467	70.5566	60.1118	60.4092	58.093	74.2732	67.7302	71.9562
H16_A0020	conserved hypothetical protein,	1	-	32238	33803		67.7706	61.6665	56.2868		65.8567	67.1077	70.3475	63.967	61.6309	59.4014	54.8602	56.6037	57.3964
H16_A0021	Hypothetical protein,	1	-	34342	34863		15.3118	40.0716	39.6292		14.4059	14.0129	17.5165	43.1605	36.4879	40.5665	41.4496	35.4899	41.9483
H16_A0022	conserved hypothetical protein,	1	-	34860	35474		13.2632	52.1807	34.9412		12.467	13.1568	14.1658	57.2219	47.9152	51.405	35.6883	32.4122	36.7231
H16_A0023	conserved hypothetical protein,	1	-	35471	36031		9.24814	40.7569	26.9786		7.80599	8.73507	11.2034	48.3755	38.7625	35.1327	32.376	22.7086	25.8512
H16_A0024	Hypothetical protein,	1	+	36695	37024		22.0316	21.0194	27.7669		19.8909	24.5474	21.6564	21.3138	22.3064	19.4379	25.3128	29.7206	28.2673
H16_A0025	predicted signal transduction protein containing PAS, GGDEF and EAL domains,	1	-	37110	39752		10.2746	10.4319	12.9567		11.0044	10.1923	9.62697	10.7222	10.5991	9.97437	12.2664	13.7293	12.8745
H16_A0026	hypothetical integral membrane protein,	1	-	40214	40975		6.04007	4.7092	6.27814		5.92831	6.46055	5.73136	5.47794	5.2031	3.44657	6.02559	6.61207	6.19677
H16_A0027	Hypothetical protein,	1	+	41654	42160		5.66424	6.67602	6.69488		5.37386	6.2362	5.38266	5.92792	5.99962	8.10051	5.28946	7.01206	7.78312
H16_A0028	Hypothetical protein,	1	+	42132	42650		8.04525	8.79934	7.86321		7.58199	7.71496	8.8388	7.59429	8.96122	9.84252	7.67551	7.11548	8.79865
H16_A0029	hypothetical membrane anchored protein,	1	+	42643	45204		7.28143	7.18102	9.07825		7.31672	7.53606	6.9915	7.10495	7.7629	6.6752	7.80444	9.04871	10.3816
H16_A0030	hypothetical transmembrane protein,	1	+	45247	46362		4.11935	5.07554	4.57746		3.59725	4.29783	4.46296	5.05844	5.40927	4.75891	4.19325	4.83022	4.70891
H16_A0031	MFS transporter, ACS family,	1	-	46589	47911		13.7648	10.7893	14.9622		12.337	13.86	15.0972	10.503	10.9034	10.9616	14.5581	14.5602	15.7682
H16_A0032	Prokaryotic protein of unknown function,predicted cytosolic protein,	1	-	48020	48952		2.6934	1.88516	2.88689		2.85062	2.82326	2.40633	1.98864	1.87064	1.7962	2.96793	2.96739	2.72534
H16_A0033	short chain dehydrogenase,	1	-	49037	49819		3.67341	2.47254	5.15396		3.81232	4.12015	3.08776	2.72837	2.58272	2.10653	4.64236	5.56815	5.25138
H16_A0034	transcriptional regulator, GntR-family,	1	+	49916	50698		98.3171	89.3859	140.624		97.0369	98.265	99.6496	93.2435	96.3377	78.5765	134.001	134.747	153.122
H16_A0035	transcriptional regulator, IclR-family,	1	-	50803	51357		24.7876	16.2069	18.1416		26.5384	26.2227	21.6017	15.7851	17.0532	15.7823	17.341	18.9961	18.0878
H16_A0036	probable extra-cytoplasmic solute receptor,	1	+	51548	52525		3.592	1.95953	2.63703		3.41202	3.97539	3.38858	1.86787	1.8938	2.11692	2.71838	2.68656	2.50615
H16_A0037	Alpha-ketoglutarate-dependent taurine dioxygenase,	1	+	52570	53445		6.86881	2.29944	3.19492		7.19596	7.29171	6.11875	2.13218	2.58416	2.18198	2.94369	3.66736	2.97371
H16_A0038	Alpha-ketoglutarate-dependent taurine dioxygenase,	1	+	53508	54359		7.40799	3.187	4.78872		7.20313	8.06756	6.95329	3.36077	3.34593	2.8543	4.75268	5.16189	4.45159
H16_A0039	N-Acetyltransferase (GNAT) family,	1	-	54625	55209		71.6507	53.7521	52.9176		66.9424	70.8089	77.2008	59.8516	52.7617	48.6431	50.1914	53.3609	55.2005
H16_A0040	predicted membrane protein,	1	-	55253	55651		18.9451	13.3999	16.2582		16.5545	19.7876	20.493	13.5984	14.9089	11.6925	13.8456	17.1953	17.7338
H16_A0041	conserved hypothetical protein,	1	-	55714	56439		18.2587	12.4575	12.1909		19.4935	18.548	16.7347	12.4001	14.0825	10.8899	11.5533	12.2304	12.789
H16_A0042	glutathionylspermidine synthase,	1	-	56446	57621		17.0924	12.2938	10.9146		18.8455	17.3465	15.0853	12.0423	13.5682	11.2708	11.0241	10.9178	10.8018
H16_A0043	hss, homospermidine synthase	1	-	57621	59015		41.4405	28.4897	39.3401		45.4442	41.8246	37.0528	29.2756	30.0994	26.0941	38.5883	39.287	40.1449
H16_A0044	speB, Agmatinase	1	-	59202	60152		25.6991	15.2951	28.5218		27.3835	26.6463	23.0676	16.246	15.3415	14.2978	26.0831	27.4987	31.9837
H16_A0045	hisP, ABC-type transporter, ATPase component	1	-	60149	60910		17.4802	5.77822	11.8111		16.9904	18.139	17.3112	6.26778	6.0465	5.02039	10.3281	12.0831	13.0222
H16_A0046	hisM, ABC-type transporter, permease component	1	-	60907	61575		13.981	5.43815	8.82482		14.4229	13.636	13.884	5.77607	5.38621	5.15216	8.4484	9.23146	8.79459
H16_A0047	hisJ, ABC-type transporter, periplasmic component	1	-	61594	62349		12.7227	6.20603	9.88357		13.1509	13.7898	11.2275	6.98514	5.99947	5.63349	8.73952	9.92365	10.9875
H16_A0048	transcriptional regulator, IclR-family,	1	-	62430	63224		10.3861	6.56028	15.4054		10.9973	10.0778	10.0833	7.17271	6.53856	5.96955	14.0987	15.3781	16.7394
H16_A0049	Putative protein-S-isoprenylcysteine methyltransferase,	1	-	63359	64018		5.80134	6.24418	8.21402		5.44078	6.29488	5.66835	6.61648	6.35382	5.76225	8.45509	8.06585	8.12111
H16_A0050	predicted pyrophosphatase,	1	+	64098	64487		52.0098	37.8288	52.7495		58.7334	50.3391	46.957	33.9524	39.6937	39.8404	50.7564	54.7449	52.7473
H16_A0051	Hypothetical protein with NC domain,	1	+	64760	65290		9.13786	4.83075	8.97332		10.2726	9.06093	8.08002	4.24136	4.68483	5.56606	9.19445	9.36725	8.35826
H16_A0052	conserved hypothetical protein,	1	-	65293	66270		3.23259	1.83788	2.73122		3.12812	3.27183	3.29782	2.02398	1.63471	1.85494	2.92004	2.60689	2.66672
H16_A0053	predicted membrane protein,	1	-	66381	66884		1.66551	1.78308	2.34977		1.9461	1.68056	1.36988	1.73216	2.08011	1.53697	2.38592	2.56325	2.10015
H16_A0054	SAM-dependent methyltransferase,	1	-	66877	67767		3.65608	2.79556	3.51074		3.71544	3.73078	3.522	3.2603	2.50378	2.62262	3.29985	3.18829	4.04409
H16_A0055	transcriptional regulator, SoxR-family,	1	+	67842	68276		16.0791	17.1264	20.6101		17.6232	14.8499	15.7641	18.5828	18.7119	14.0843	17.0876	20.647	24.0958
H16_A0056	tar1, Methyl-accepting chemotaxis protein, contains Cache domain	1	-	68388	70187		21.6172	17.9363	29.1542		22.3024	22.6971	19.852	18.0258	17.709	18.0742	27.8479	28.7981	30.8168
H16_A0057	conserved hypothetical protein,	1	+	70719	71918		111.244	31.9765	137.112		123.842	111.2	98.689	36.8106	33.4199	25.6991	136.755	141.515	133.065
H16_A0058	conserved hypothetical protein,	1	+	72060	72965		79.2408	43.8358	69.2961		82.0116	82.0031	73.7078	44.2055	45.3381	41.9637	64.9491	73.5247	69.4143
H16_A0059	dbpA, ATP-dependent RNA helicase	1	+	72999	74408		71.8256	65.7849	68.8598		74.2658	73.3056	67.9055	62.7157	69.8919	64.747	70.802	66.8512	68.9261
H16_A0060	conserved hypothetical protein,	1	-	74441	75556		7.41598	5.90458	6.66921		7.39822	7.35864	7.49108	6.0476	6.06076	5.60537	5.64939	7.84815	6.51009
H16_A0061	transcriptional regulator, TetR/AcrR-family,	1	+	75622	76335		31.6415	29.0486	45.3701		32.3017	33.0626	29.5602	30.7114	30.1716	26.2628	45.4885	45.8261	44.7956
H16_A0062	Inosine-5'-monophosphate dehydrogenase,	1	+	76478	76918		126.082	217.548	247.934		123.888	126.857	127.5	234.005	227.393	191.247	232.971	248.558	262.274
H16_A0063	conserved hypothetical protein,	1	-	76990	78030		29.4173	38.8712	39.0375		31.3136	29.1023	27.8359	39.1965	40.6656	36.7514	39.776	37.9624	39.3739
H16_A0064	MFS transporter, DHA2 family,	1	+	78279	79844		18.1405	8.4899	36.5015		19.1893	18.5235	16.7087	9.96654	9.17807	6.32509	36.8236	33.7353	38.9456
H16_A0065	glutathione peroxidase,	1	+	79927	80535		15.8971	24.0893	20.7231		17.1459	15.4732	15.0721	23.7197	26.1984	22.3498	19.0321	21.1939	21.9432
H16_A0066	Glutathione S-transferase,	1	-	80560	81186		17.472	20.7139	19.3496		18.7779	16.6212	17.017	21.9477	21.9048	18.2892	18.1425	21.3257	18.5807
H16_A0067	hydantoin racemase,	1	-	81320	82057		6.08488	3.33975	7.46506		6.10988	6.76412	5.38065	3.90191	3.41686	2.70049	6.91282	8.29137	7.19099
H16_A0068	D-Hydantoinase,	1	-	82131	83552		4.48817	3.5015	5.20358		5.03493	5.05592	3.37365	3.43755	3.79515	3.27181	5.22364	5.28998	5.09711
H16_A0069	maleate cis-trans isomerase,	1	-	83557	84285		2.43042	2.59852	2.65129		2.71711	2.50951	2.06464	2.81611	3.02006	1.9594	2.40142	2.47698	3.07546
H16_A0070	MFS transporter, ACS family,	1	-	84375	85673		2.06365	1.60788	2.05179		2.01166	1.98238	2.19691	1.65683	1.7857	1.38112	1.62509	1.95422	2.57605
H16_A0071	transcriptional regulator, GntR-family,	1	+	85832	86590		20.4698	23.7585	29.9072		21.8936	19.9147	19.6011	25.1026	24.1202	22.0525	26.7021	29.204	33.8154
H16_A0072	2-Keto-4-pentenoate hydratase/2-oxohepta-3-ene-1,7-dioic acid hydratase,	1	+	86616	87464		44.2913	46.4723	53.9644		48.7593	42.3096	41.8049	47.233	47.6873	44.4966	52.6451	52.0535	57.1947
H16_A0073	putative peptidase, M20D subfamily,	1	+	87734	88981		47.7967	27.3651	19.4107		55.0088	48.8733	39.508	26.7017	24.1834	31.2102	18.528	19.4773	20.2267
H16_A0074	transcriptional regulator, AraC-family,	1	-	89000	89875		12.2299	9.22036	7.46494		13.807	13.0022	9.8805	8.52489	8.72407	10.4121	6.96176	7.33557	8.09749
H16_A0075	MFS transporter, fosmidomycin resistance family,	1	+	90004	91236		24.5466	83.7647	41.0751		25.7252	24.4882	23.4263	95.0939	93.2144	62.9859	40.0916	37.5191	45.6147
H16_A0076	transcriptional regulator, MarR-family,	1	-	91240	91695		35.2384	56.3362	44.642		39.8981	32.5865	33.2307	60.1408	61.9755	46.8921	43.9214	41.3365	48.6681
H16_A0077	Predicted PecM protein,	1	+	91898	92812		5.60214	6.37187	7.79019		5.86824	5.8492	5.08898	7.10347	6.36981	5.64231	8.46418	7.54556	7.36081
H16_A0078	conserved hypothetical protein,	1	+	92860	93159		5.73663	7.4896	11.084		5.16039	5.43993	6.60957	9.17907	7.91844	5.3713	13.1032	11.1196	9.02911
H16_A0079	probable extra-cytoplasmic solute receptor,	1	+	93318	94259		35.2693	25.2419	27.25		36.3342	36.7442	32.7294	24.432	26.2479	25.0459	26.5125	28.2298	27.0076
H16_A0080	response regulator, OmpR-family,	1	-	94262	94942		32.6379	16.3326	20.7207		33.6284	36.8543	27.431	15.798	16.7646	16.4352	20.8314	20.7319	20.5989
H16_A0081	response regulator, OmpR-family,	1	+	95164	95901		7.3183	5.27343	6.34465		7.21123	7.39827	7.3454	5.44453	5.41786	4.95791	5.39248	6.95603	6.68544
H16_A0082	fragment of signal transduction histidine kinase,	1	+	95898	96623		5.69711	3.21292	6.2069		6.39109	5.70408	4.99617	3.70828	3.10444	2.82604	6.04556	6.008	6.56714
H16_A0083	outer membrane protein (porin),	1	-	96675	97772		1163.28	358.319	725.76		1264.63	1151.69	1073.54	421.701	396.796	256.458	624.985	709.359	842.935
H16_A0084	cell division inhibitor MinE,	1	-	98139	98393		475.372	568.24	290.127		511.439	491.979	422.699	512.617	587.795	604.309	273.201	289.996	307.184
H16_A0085	cell division inhibitor MinD,	1	-	98415	99230		280.817	315.463	216.595		302.6	272.6	267.252	328.274	327.012	291.103	202.767	219.789	227.228
H16_A0086	cell division inhibitor MinC,	1	-	99298	100110		59.9976	76.2161	72.568		66.8238	58.5402	54.6287	83.2015	82.8317	62.6153	73.1448	74.0179	70.5412
H16_A0087	corA1, Putative Mg2+ and Co2+ transporter	1	+	100341	101312		53.1173	50.0861	68.2992		55.6025	54.8563	48.8929	51.5272	50.8718	47.8595	65.9599	67.293	71.6448
H16_A0088	FOG, TPR repeat, SEL1 subfamily	1	+	101467	102171		13.9703	8.16792	14.1428		15.4335	13.8102	12.667	6.49644	8.47745	9.52987	14.3911	13.7215	14.3157
H16_A0089	transcriptional regulator, MerR-family,	1	-	102276	103106		36.9782	43.7972	44.6664		39.0812	38.0483	33.8052	46.1611	45.6774	39.553	42.9076	45.2709	45.8208
H16_A0090	transcriptional regulator, LysR-family,	1	+	103205	104149		11.4836	13.0643	15.1308		12.2088	11.816	10.4259	14.1825	12.9194	12.0909	15.2649	15.6283	14.4992
H16_A0091	probable extra-cytoplasmic solute receptor,	1	+	104272	105240		17.737	18.998	18.7321		20.0768	17.999	15.1353	17.6677	19.5048	19.8216	18.2123	19.7685	18.2155
H16_A0092	predicted succinylglutamate desuccinylase,	1	+	105359	106333		10.2721	37.5947	10.5266		10.9507	10.7928	9.07262	33.6737	33.1268	45.9836	11.0974	10.8641	9.61829
H16_A0093	conserved hypothetical protein,	1	-	106422	106964		25.7147	247.8	30.2982		24.0086	29.3453	23.7902	223.689	211.997	307.712	30.029	28.8234	32.0423
H16_A0094	Hypothetical protein,	1	-	107104	107307		41.3494	46.2757	47.9409		41.7975	42.5852	39.6655	44.375	46.4546	47.9974	47.7145	49.4507	46.6575
H16_A0095	Hypothetical protein,	1	-	107338	107907		25.6904	33.2162	26.7944		26.2729	26.6109	24.1873	31.4413	31.6217	36.5855	26.642	27.2499	26.4912
H16_A0096	Glycosyltransferase,	1	-	107949	109226		22.844	31.3183	34.7435		23.6627	23.0828	21.7865	31.6473	32.5952	29.7123	36.1514	34.4723	33.6068
H16_A0097	transcriptional regulator, LysR-family,	1	-	109295	110251		30.5342	30.2728	23.5137		29.4502	32.787	29.3653	29.1324	29.731	31.955	22.1127	23.7874	24.6409
H16_A0098	probable extra-cytoplasmic solute receptor,	1	+	110432	111406		9.82851	11.5919	16.4921		9.782	10.1389	9.56464	10.5346	13.6924	10.5486	15.225	17.7507	16.5005
H16_A0099	bile acid-inducible operon protein F, predicted acyl-CoA transferase/carnitine dehydratase,	1	+	111478	112656		2.78044	2.69997	3.88747		3.01214	2.90018	2.42899	2.99165	2.66578	2.44247	3.91949	3.91613	3.82677
H16_A0100	Enoyl-CoA hydratase/carnithine racemase,	1	+	112713	113495		2.9902	2.85773	2.74794		2.67791	3.14037	3.15232	2.29969	3.28243	2.99106	2.67826	2.5933	2.97227
H16_A0101	Acyl-CoA dehydrogenase,	1	+	113551	115905		7.19923	5.88754	7.52941		7.26011	7.27393	7.06365	5.48243	6.34719	5.83299	7.06225	7.84331	7.68268
H16_A0102	probable extra-cytoplasmic solute receptor,	1	+	115939	116934		85.8316	87.2433	116.121		84.7778	88.9313	83.7858	78.7818	90.0384	92.9096	111.229	115.307	121.826
H16_A0103	Predicted GTPase,	1	-	116951	118417		44.7161	55.0794	62.2962		46.9687	44.6008	42.5789	51.124	57.2888	56.8255	60.4834	62.3106	64.0945
H16_A0104	conserved hypothetical protein,	1	-	118450	119403		6.94513	7.44301	12.5148		7.10198	7.67502	6.05839	7.87158	7.90878	6.54866	11.2837	14.0895	12.1712
H16_A0105	paaI2, phenylacetic acid degradation protein	1	+	119446	119883		93.878	95.8461	111.283		96.1027	93.5592	91.972	98.5328	101.042	87.9637	115.845	111.948	106.055
H16_A0106	lactoylglutathione lyase or related lyase,	1	+	119915	120301		54.3841	58.8594	77.5966		54.0477	57.725	51.3797	59.638	65.7115	51.2287	73.4396	84.2992	75.0511
H16_A0107	Trans-aconitate 6-methyltransferase,	1	-	120310	121080		99.9248	107.96	139.857		102.129	100.052	97.5936	106.644	111.442	105.794	138.01	138.987	142.575
H16_A0108	gatB, Glutamyl-tRNA(Gln) amidotransferase subunit B	1	-	121158	122615		118.091	117.137	101.295		126.655	116.135	111.484	108.813	125.722	116.877	94.6945	103.794	105.396
H16_A0109	dienelactone hydrolase or related enzyme,	1	-	122706	123737		142.097	126.273	139.876		160.272	139.989	126.03	141.659	128.134	109.027	141.902	139.649	138.078
H16_A0110	conserved hypothetical protein,	1	-	123815	124285		166.966	143.6	155.653		187.101	170.565	143.233	139.692	150.276	140.831	156.692	148.076	162.191
H16_A0111	gatA1, Glutamyl/Aspartyl-tRNA(Gln/Asp) amidotransferase subunit A	1	-	124288	125793		99.1134	88.6156	84.2718		107.012	100.056	90.272	86.3816	95.6929	83.7724	81.5851	81.2733	89.9569
H16_A0112	gatC, Glutamyl-tRNA(Gln) amidotransferase subunit C	1	-	125886	126185		17.2145	14.7623	15.4336		18.2471	16.9771	16.4193	12.4145	17.0527	14.8197	13.3507	16.1756	16.7745
H16_A0113	mreB, rod shape-determining protein MreB	1	+	126775	127818		296.79	265.265	332.631		305.801	297.111	287.457	259.858	277.129	258.81	340.557	340.099	317.236
H16_A0114	mreC, rod shape-determining protein MreC	1	+	128015	128980		149.583	131.504	117.729		159.382	152.905	136.462	142.186	126.905	125.419	124.466	117.09	111.633
H16_A0115	mreD, rod shape-determining protein MreD	1	+	128977	129489		24.1668	26.3889	14.3161		24.1825	23.9073	24.4106	26.8855	26.0066	26.2747	12.9654	15.4745	14.5084
H16_A0116	ftsI2, cell elongation specific D,D-transpeptidase	1	+	129543	131849		54.7151	84.288	45.9032		55.9872	55.9156	52.2425	89.4106	82.9477	80.5058	47.3723	44.9762	45.361
H16_A0117	rodA, rod shape-determining protein RodA	1	+	131861	133003		40.4718	80.874	51.1888		35.9461	45.6467	39.8226	78.3217	79.8098	84.4903	48.981	51.5215	53.0637
H16_A0118	Conserved protein of unknown function,	1	+	133093	133779		96.2695	118.118	129.591		101.249	101.173	86.3862	108.062	123.937	122.356	122.617	131.197	134.959
H16_A0119	Site-specific recombinase XerC/Integrase,	1	+	133805	134884		94.1714	93.1622	102.396		101.189	101.171	80.1543	84.1066	95.165	100.215	100.927	102.765	103.497
H16_A0120	transcriptional regulator, LysR-family,	1	-	134886	135842		17.1487	10.9845	14.2643		17.0247	16.7774	17.644	10.6563	11.9306	10.3666	14.3122	14.4176	14.063
H16_A0121	conserved hypothetical protein,	1	+	136091	136459		65.6275	64.4979	39.0236		54.733	81.1631	60.9864	64.2013	68.1726	61.1198	36.612	40.8066	39.6522
H16_A0122	lipB, Lipoate-protein ligase B	1	+	136579	137385		250.445	187.24	191.525		269.148	252.301	229.887	174.432	197.433	189.853	188.59	195.407	190.578
H16_A0123	lipA, lipoate synthase	1	+	137426	138421		113.024	93.679	100.846		123.539	106.22	109.314	91.1128	100.78	89.1445	98.7179	101.271	102.549
H16_A0124	allophanate hydrolase subunit 1,	1	+	138663	139310		51.9606	34.5024	252.38		51.098	54.2169	50.5669	33.5931	37.8931	32.021	251.902	233.748	271.49
H16_A0125	allophanate hydrolase subunit 2,	1	+	139307	140326		8.46074	8.22937	23.5629		9.85465	7.59578	7.93178	8.06151	9.21559	7.41102	21.7893	21.816	27.0835
H16_A0126	lactam utilization protein LamB,	1	+	140382	141122		16.1668	13.5065	24.1404		16.9555	15.4602	16.0848	13.7488	14.2442	12.5265	21.6168	23.3159	27.4886
H16_A0127	conserved membrane protein of unknown function,	1	+	141223	141951		19.6849	17.5045	27.2422		21.1036	19.8003	18.1508	18.6107	18.0919	15.8109	30.3511	23.295	28.0806
H16_A0128	conserved membrane protein of unknown function,	1	+	141962	142912		13.2297	13.4123	21.4748		14.5443	13.0785	12.0663	15.5349	13.5279	11.1739	21.0578	19.3502	24.0164
H16_A0129	pcp, Pyroglutamyl-peptidase I	1	+	142928	143578		32.8277	39.1489	58.0846		36.2494	32.4483	29.7852	40.4082	39.8652	37.1733	56.4585	52.6363	65.159
H16_A0130	predicted integral membrane protein,	1	-	143591	144841		45.2776	67.3054	48.2672		48.7293	44.5502	42.5533	67.7416	66.7399	67.4347	50.7459	47.0077	47.0482
H16_A0131	ABC-type transporter, auxiliary component,	1	-	144861	145550		51.3293	79.0231	64.8077		52.2086	51.1816	50.5978	79.6974	68.0162	89.3556	65.1614	65.096	64.1657
H16_A0132	ABC-type transporter, periplasmic component,	1	-	145561	146502		56.1851	68.6233	82.4567		59.3286	54.8834	54.3432	65.8661	70.639	69.3647	81.0572	82.037	84.2758
H16_A0133	ABC-type transporter, ATPase component,	1	-	146499	147353		81.6698	90.6527	121.123		88.9412	78.0578	78.0105	89.9451	94.4234	87.5895	121.354	118.233	123.784
H16_A0134	putative uncharacterized transport protein,	1	-	147350	148486		99.7136	124.779	141.966		105.707	97.4844	95.9497	124.233	131.833	118.271	134.996	143.209	147.693
H16_A0135	birA, Biotin-(acetyl-CoA carboxylase) ligase	1	+	148616	149539		54.0962	46.8228	63.3156		60.3638	53.6397	48.2849	48.7231	47.3073	44.4381	62.6784	63.339	63.9295
H16_A0136	transcriptional regulator, BAF-family,	1	+	149536	150378		53.1305	47.0442	66.2604		60.7141	53.3808	45.2967	50.0397	48.5338	42.5593	71.0884	65.5193	62.1733
H16_A0137	conserved hypothetical protein,	1	+	150420	151136		62.1677	48.938	57.7428		67.122	63.6736	55.7074	48.7533	51.8133	46.2474	57.9105	59.0769	56.2411
H16_A0138	hldC, D-beta-D-heptose 1-phosphate adenylyltransferase	1	-	151152	151646		52.5259	70.6669	51.8521		54.564	54.0101	49.0034	66.3466	78.5006	67.1534	52.2277	51.6887	51.6398
H16_A0139	conserved hypothetical protein,	1	-	152364	153227		280.367	173.198	86.6914		329.913	267.687	243.502	157.546	155.153	206.893	86.9465	84.1649	88.9629
H16_A0140	predicted esterase of the alpha-beta hydrolase superfamily,	1	-	153428	154693		36.6168	20.9448	42.8653		40.8337	36.1843	32.8322	19.8842	23.956	18.9943	42.3857	44.7331	41.4772
H16_A0141	hypothetical membrane associated protein,	1	-	154731	155522		90.4663	54.102	107.064		99.6873	92.3115	79.4001	49.6475	58.5058	54.1527	103.282	104.162	113.746
H16_A0142	Enoyl-CoA hydratase,	1	-	155597	156430		127.366	99.7783	173.268		133.367	128.365	120.367	99.6175	97.9437	101.774	166.191	181.51	172.105
H16_A0143	mhpD2, 2-Oxopent-4-enoate hydratase	1	-	156550	157530		31.1668	24.8688	33.5146		32.5099	31.0259	29.9647	25.935	25.5383	23.1331	32.0753	31.5438	36.9246
H16_A0144	probable extra-cytoplasmic solute receptor,	1	-	157613	158611		8.09053	12.8304	6.9544		8.60738	8.42144	7.24276	15.0707	12.4464	10.9742	6.84522	6.58839	7.42959
H16_A0145	transcriptional regulator, IclR-family,	1	+	158791	159624		18.7912	14.339	17.2275		19.3564	19.1963	17.821	14.3009	14.4505	14.2657	16.7829	17.0001	17.8996
H16_A0146	conserved hypothetical protein,	1	+	159737	160675		23.6047	21.9933	25.3795		25.7715	24.8199	20.2228	20.7679	21.98	23.2319	25.9469	23.5227	26.6689
H16_A0147	predicted hydrolase or acyltransferase (alpha/beta hydrolase superfamily),	1	+	160727	161569		43.1913	40.5686	64.9824		45.2533	45.3567	38.9639	38.3376	43.3981	39.9701	61.7791	62.3143	70.8539
H16_A0148	conserved hypothetical protein,	1	+	161795	162052		361.404	884.039	574.841		345.293	409.082	329.837	890.239	854.148	907.731	499.432	571.472	653.62
H16_A0149	pspE1, Rhodanese-related sulfurtransferase	1	-	162125	162643		31.5648	29.6672	34.3065		30.4441	33.5452	30.7051	31.4727	30.0428	27.4861	34.2791	37.7247	30.9155
H16_A0150	bhmT, Betainehomocysteine S-methyltransferase	1	+	162848	163807		76.9664	63.6392	62.7302		81.6893	75.9323	73.2776	58.8445	68.9908	63.0822	60.6507	60.5031	67.0368
H16_A0151	metH, methionine synthase, cobalamine dependent	1	+	163825	166572		122.522	89.4741	89.5999		125.41	124.039	118.117	89.9382	92.3989	86.0852	87.2943	90.2015	91.3039
H16_A0152	conserved hypothetical protein,	1	+	166836	167297		63.487	24.8191	31.5487		69.5127	65.1929	55.7553	25.1872	26.1887	23.0815	30.3306	30.8423	33.4731
H16_A0153	response regulator, NarL-family,	1	+	167608	168240		130.765	116.068	141.261		137.901	133.75	120.646	109.127	127.132	111.946	128.232	132.595	162.955
H16_A0154	response regulator without effector domain,	1	+	168286	168693		24.8122	26.2077	28.1954		26.0857	23.2661	25.0847	25.3424	29.3234	23.9572	28.4242	28.9598	27.2023
H16_A0155	signal transduction histidine kinase containing a CHASE3 sensory domain,	1	-	168743	170146		28.6361	33.4945	38.1524		31.7145	28.5056	25.6883	32.7905	33.8629	33.8301	36.4421	39.0253	38.9897
H16_A0156	small integral membrane protein,	1	+	170431	170598		59.3228	60.1549	67.1257		68.7307	58.4099	50.8277	53.8451	64.7069	61.9127	56.9611	73.2917	71.1244
H16_A0157	uncharacterized conserved protein,	1	+	170651	171079		118.556	100.883	150.436		139.175	110.143	106.349	98.3845	103.41	100.855	145.08	150.306	155.921
H16_A0158	conserved hypothetical protein,	1	-	171256	171576		41.686	46.952	43.6024		39.6485	43.0396	42.3699	43.6663	44.6176	52.5723	37.3536	45.4081	48.0454
H16_A0159	argS, Arginyl-tRNA synthetase	1	+	171841	173628		126.26	122.24	119.216		137.343	124.133	117.303	118.98	125.803	121.936	119.12	116.988	121.54
H16_A0160	cell division protein ftsN,	1	+	173745	174470		69.3161	95.313	79.3036		75.9391	68.0021	64.007	95.2666	98.852	91.8203	65.5245	83.1636	89.2227
H16_A0161	Thiol, disulfide interchange protein DsbA	1	+	174637	175272		403.887	636.004	433.771		443.392	407.707	360.561	590.846	579.282	737.884	413.302	433.06	454.952
H16_A0162	Dehydrogenase/reductase oxidoreductase protein,	1	+	175378	176184		52.3294	37.0032	47.7287		55.1181	53.8988	47.9714	38.5328	33.1601	39.3167	45.7129	50.8252	46.6481
H16_A0163	putative periplasmic metal ion binding protein,	1	+	176187	177020		31.0509	28.4619	30.5245		32.4577	31.5526	29.1422	28.9277	25.8477	30.6103	29.9879	31.1364	30.4492
H16_A0164	Zn-dependent hydrolase including glyoxylase,	1	-	177026	178102		25.9731	22.7369	27.8139		25.7248	25.6477	26.5467	21.6235	24.1682	22.419	27.9429	28.602	26.8968
H16_A0165	transcriptional regulator, MerR-family,	1	+	178308	178772		75.2419	58.7671	97.5373		77.6763	75.2743	72.7752	56.5189	60.7643	59.018	94.6811	102.938	94.9927
H16_A0166	Uncharacterized protein, possibly involved in aromatic compounds catabolism,	1	+	178900	179376		55.9074	38.7819	62.7035		59.3108	53.1801	55.2313	42.2265	40.3876	33.7316	60.3376	68.071	59.7019
H16_A0167	ivd1, Isovaleryl-CoA dehydrogenase	1	+	179441	180622		85.3592	46.3216	75.3582		98.9288	80.455	76.6938	47.9692	52.1477	38.8478	74.6304	76.7838	74.6604
H16_A0168	aceK, isocitrate dehydrogenase kinase/phosphatase	1	+	180734	182575		27.7124	39.5544	19.4348		30.5975	25.4508	27.089	35.8446	40.1608	42.6577	18.1294	20.7568	19.4183
H16_A0169	can, carbonic anhydrase	1	+	182572	183243		76.1016	85.6563	72.5742		85.9045	73.9541	68.4463	91.938	86.8874	78.1436	74.8975	72.1324	70.6926
H16_A0170	Acetyl-CoA acetyltransferase,	1	+	183291	184469		119.408	122.862	94.031		133.959	114.65	109.613	122.369	129.064	117.152	87.9749	90.0016	104.116
H16_A0171	dehydrogenase with different specificities (related to short-chain alcohol dehydrogenases),	1	+	184600	185280		57.5807	52.6603	48.4172		60.4657	58.1006	54.1757	54.6099	51.9178	51.4532	44.3962	48.2778	52.5775
H16_A0172	Acyl-CoA dehydrogenase, short-chain specific,	1	+	185311	186441		58.2374	61.7736	66.0641		64.4346	57.7528	52.525	66.0002	61.9597	57.3608	65.0712	63.1178	70.0032
H16_A0173	2-Hydroxychromene-2-carboxylate isomerase,	1	+	186529	187185		41.4109	34.9507	30.1828		43.1267	42.0029	39.1032	34.1484	37.6554	33.0482	27.8907	30.2495	32.4083
H16_A0174	phosphoglycolate phosphatase,	1	+	187182	187868		81.1693	80.708	92.1619		83.2705	83.4089	76.8284	82.5641	80.3301	79.2299	94.3901	92.6477	89.4478
H16_A0175	conserved hypothetical protein,	1	+	187865	188302		21.5779	20.329	21.6055		23.179	22.5241	19.0306	20.2951	22.1306	18.5613	22.6782	20.3128	21.8256
H16_A0176	Glutathione S-transferase,	1	+	188299	188976		58.6514	49.7933	41.8191		63.9032	57.6194	54.4315	48.0405	54.0378	47.3018	44.9927	40.2788	40.1859
H16_A0177	Carboxyltransferase,	1	+	189030	190637		40.9114	37.1893	28.7644		40.3526	42.7499	39.6317	37.3299	39.328	34.9099	28.2107	28.851	29.2315
H16_A0178	dienelactone hydrolase or related enzyme,	1	+	190734	191576		65.517	60.9488	61.2658		62.2466	69.7397	64.5649	59.737	64.2574	58.852	59.1468	64.6195	60.0312
H16_A0179	Enoyl-CoA hydratase/carnithine racemase,	1	+	191615	192403		42.0424	44.6188	34.2882		44.7607	42.9025	38.4641	43.6553	46.8633	43.3379	34.0317	33.1656	35.6674
H16_A0180	bioA, Adenosylmethionine-8-amino-7-oxononanoate aminotransferase	1	+	192732	194234		64.6065	91.1731	53.1763		68.2046	63.3422	62.2726	98.6515	96.8992	77.9687	46.6298	49.6985	63.2005
H16_A0181	bioF, 8-Amino-7-oxononanoate synthase	1	+	194224	195438		115.196	155.877	106.14		126.785	113.152	105.65	163.104	166.778	137.75	95.0297	101.259	122.13
H16_A0182	bioD, dethiobiotin synthetase	1	+	195435	196172		76.0715	83.3965	57.9414		82.3262	72.0752	73.8132	88.9674	89.0336	72.1883	51.7995	55.5613	66.4633
H16_A0183	bioB, biotin synthase	1	+	196192	197223		105.882	144.23	79.5371		110.56	101.804	105.283	150.765	157.153	124.772	69.7325	72.0286	96.8503
H16_A0184	accC1, biotin carboxylase	1	+	197288	199315		99.9965	137.331	92.6705		101.474	97.8474	100.669	150.839	141.608	119.547	80.9755	90.3735	106.662
H16_A0185	D-3-Phosphoglycerate dehydrogenase,	1	+	199420	200361		103.499	109.546	91.2925		110.686	104.969	94.8425	112.558	109.55	106.531	87.0598	89.9668	96.8507
H16_A0186	Hydroxymethylglutaryl-CoA lyase,	1	+	200399	201334		133.928	159.06	118.085		148.111	138.401	115.272	167.22	158.94	151.021	110.363	118.516	125.375
H16_A0187	uncharacterized conserved protein containing prolyl-tRNA synthetase domain,	1	+	201376	201876		96.4197	94.4033	79.6496		103.192	92.2263	93.841	104.078	96.1989	82.9324	74.2309	79.6948	85.0232
H16_A0188	predicted thioesterase,	1	+	201873	202301		81.4281	79.8324	66.4242		87.833	77.778	78.6735	84.6755	81.0347	73.7871	62.1578	64.7092	72.4058
H16_A0189	Predicted Fe-S protein,	1	+	202312	202572		44.3917	36.8992	25.7589		47.4809	40.7311	44.9631	37.1266	37.2093	36.3616	21.9928	26.5917	28.6924
H16_A0190	gloB1, hydroxyacylglutathione hydrolase	1	+	202542	203498		51.2097	50.143	41.8293		53.6405	50.2396	49.7491	49.9557	50.3886	50.0845	38.1718	43.1903	44.1258
H16_A0191	outer membrane receptor, TonB dependent,	1	-	203521	205773		11.4808	7.34094	10.1729		10.9897	11.2633	12.1894	7.99479	7.07241	6.95561	9.0802	10.9918	10.4468
H16_A0192	conserved hypothetical protein,	1	-	205876	206346		7.02316	5.00804	4.92558		8.23275	6.66978	6.16694	5.87489	5.29518	3.85406	4.88968	5.65137	4.23569
H16_A0193	Putative GTPase (G3E family),	1	-	206267	207535		48.4405	34.8013	41.8605		56.8113	48.3366	40.1737	37.2173	35.3198	31.8667	44.264	42.4245	38.893
H16_A0194	dksA1, DnaK suppressor protein	1	-	207767	208453		968.744	817.361	1163.24		963.91	999.46	942.862	777.472	883.795	790.815	1157.27	1170.05	1162.41
H16_A0195	Putative GTPase (G3E family),	1	-	208797	209897		133.91	162.959	162.528		145.309	136.154	120.266	157.323	171.248	160.305	149.478	160.675	177.429
H16_A0196	transcriptional regulator, Fur-family,	1	-	209928	210464		43.6873	48.0929	46.2375		46.449	45.4876	39.1254	51.983	53.2784	39.0172	44.2504	45.8023	48.6597
H16_A0197	predicted hydrolase or acyltransferase,	1	+	210606	211505		27.0464	18.3493	30.9174		28.7629	28.2379	24.1382	18.5955	19.1922	17.2602	30.863	29.7551	32.1343
H16_A0198	probable extra-cytoplasmic solute receptor,	1	+	211801	212787		835.118	124.294	565.782		934.159	778.151	793.044	140.173	129.079	103.63	452.291	596.519	648.535
H16_A0199	clpY, ATP-dependent protease HslVU, peptidase subunit	1	+	213006	213542		113.371	113.917	77.2729		115.607	124.905	99.601	123.299	113.194	105.259	68.5799	77.4755	85.7634
H16_A0200	clpQ, ATP-dependent protease HslVU, ATP-binding subunit	1	+	213593	214924		84.6878	81.0449	60.4813		84.9365	88.5039	80.6228	92.6416	75.8508	74.6422	52.9512	60.0013	68.4913
H16_A0201	conserved hypothetical protein,	1	+	215182	215478		54.4283	34.9718	62.0976		54.7899	56.4646	52.0304	36.5432	38.3209	30.0513	61.0244	60.6578	64.6106
H16_A0202	response regulator containing a Fis-type DNA-binding domain,	1	-	215532	216143		53.9909	38.054	52.0293		57.5697	54.2451	50.1578	37.3927	37.7147	39.0548	51.372	50.9592	53.7567
H16_A0203	signal transduction histidine kinase,	1	-	216140	217528		65.2688	47.5215	57.6488		69.6483	66.9353	59.2228	44.3244	49.4545	48.7854	57.075	57.596	58.2752
H16_A0204	Uncharacterized protein conserved in bacteria,	1	+	217705	218193		157.324	141.101	175.126		169.719	155.263	146.99	140.413	140.978	141.913	172.525	170.962	181.891
H16_A0205	transcriptional regulator, LysR-family,	1	-	218372	219307		92.4305	75.6694	85.1312		106.671	93.6295	76.9907	75.9864	79.7107	71.311	85.0093	84.4917	85.8926
H16_A0206	Uncharacterized protein conserved in bacteria,	1	+	219401	219931		10.8812	13.6707	12.7182		11.1552	11.1524	10.3359	13.099	14.2216	13.6916	12.6796	13.5594	11.9155
H16_A0207	conserved hypothetical protein,	1	-	219904	220134		25.0451	27.468	35.2569		27.3947	22.5232	25.2173	26.4556	27.3293	28.619	33.8915	36.7186	35.1605
H16_A0208	argB, acetylglutamate kinase	1	+	220489	221406		189.952	165.528	169.346		204.526	187.177	178.153	176.296	164.53	155.758	164.159	174.281	169.599
H16_A0209	haloacid dehalogenase-like hydrolase,	1	+	221479	222417		58.3961	32.6397	36.9681		63.1	59.5256	52.5629	36.169	30.454	31.2963	36.8259	38.1682	35.9103
H16_A0210	transcriptional regulator, TetR/AcrR-family,	1	+	222414	223085		110.917	101.906	103.457		110.394	114.754	107.603	109.048	96.4305	100.24	98.1616	106.355	105.856
H16_A0211	metX, Homoserine O-acetyltransferase	1	+	223540	224721		30.249	25.9393	29.3323		30.4601	29.3282	30.9588	26.0972	29.1609	22.5599	28.0386	32.4919	27.4665
H16_A0212	metW, methionine biosynthesis protein MetW	1	+	224718	225329		37.0912	32.8426	41.1817		40.7833	37.807	32.6833	34.554	34.8069	29.1669	40.7358	41.3291	41.4801
H16_A0213	conserved hypothetical protein,	1	-	225340	225768		27.3392	17.5062	27.828		29.1701	26.9396	25.9078	19.2096	17.3341	15.975	28.1084	27.3099	28.0657
H16_A0214	transcriptional regulator, TetR/AcrR-family,	1	+	225851	226423		15.48	14.351	17.6577		16.3567	15.0686	15.0147	15.0055	13.4441	14.6033	17.632	16.2747	19.0664
H16_A0215	transcriptional regulator, LysR-family,	1	-	226424	227338		37.3214	38.8015	43.6422		40.7867	39.1587	32.0186	35.2305	39.6659	41.5081	43.8508	43.3878	43.688
H16_A0216	integral membrane protein,	1	+	227449	228336		14.242	26.3829	20.0842		14.3077	15.1604	13.258	27.5374	25.9303	25.6811	20.0076	19.4252	20.8199
H16_A0217	hypothetical membrane associated protein,	1	+	228462	229310		28.5893	23.4896	31.8944		29.8191	29.2006	26.7481	22.435	25.7655	22.2683	30.4435	32.4941	32.7457
H16_A0218	MFS transporter, PAT family,	1	-	229324	230583		37.1651	34.2013	43.2135		38.8364	35.5734	37.0856	34.6567	33.2579	34.6893	42.582	42.8007	44.2578
H16_A0219	peptidase family M48,	1	+	230734	231696		84.5491	78.2771	102.881		89.9789	81.7633	81.9051	77.4545	78.0879	79.2888	102.577	104.786	101.281
H16_A0220	argC1, N-Acetyl-gamma-glutamyl-phosphate reductase	1	-	231767	232714		263.477	203.466	200.343		267.004	262.38	261.046	211.667	210.288	188.444	201.77	201.475	197.785
H16_A0221	conserved hypothetical protein,	1	+	232974	233195		47.3511	75.3956	61.8171		47.9316	47.0007	47.1212	74.3306	76.2892	75.5671	60.2705	59.6143	65.5665
H16_A0222	transcriptional regulator, XRE-family,	1	+	233227	233628		81.4797	71.8291	71.4141		81.9981	81.8227	80.6184	69.3775	74.1611	71.9486	71.3115	71.2271	71.7038
H16_A0223	Exodeoxyribonuclease III,	1	-	233638	234414		91.9754	89.9322	81.2794		94.0982	89.3138	92.5141	89.276	91.9936	88.527	78.1224	84.6462	81.0695
H16_A0224	pyrE, orotate phosphoribosyltransferase	1	+	234445	235128		105.883	122.79	134.103		110.427	105.445	101.776	129.265	130.706	108.397	124.614	142.892	134.804
H16_A0225	predicted esterase of the alpha-beta hydrolase superfamily,	1	+	235215	236564		111.713	82.1377	124.223		123.424	114.225	97.4915	87.6348	85.1451	73.6333	126.167	124.644	121.857
H16_A0226	conserved hypothetical protein,	1	-	236579	237388		100.071	62.1881	87.2296		107.37	98.0506	94.7927	62.0459	64.8916	59.6267	84.5076	87.7232	89.458
H16_A0227	dapF, diaminopimelate epimerase	1	-	237496	238362		97.9814	78.3834	94.3227		96.6805	101.501	95.7624	81.8445	83.401	69.9045	93.1486	95.7844	94.035
H16_A0228	Lauroyl/myristoyl acyltransferase,	1	-	238405	239298		52.7835	51.867	40.2026		55.0428	53.9314	49.3763	57.1079	50.8408	47.6523	41.9241	41.0963	37.5874
H16_A0229	Lauroyl/myristoyl acyltransferase,	1	-	239295	240191		119.947	89.8929	87.5644		123.668	124.665	111.506	89.6176	90.152	89.9092	91.1491	83.0933	88.4509
H16_A0230	metK1, S-Adenosylmethionine synthetase	1	+	240523	241686		844.069	659.38	644.003		864.374	860.776	807.056	550.72	691.097	736.322	617.37	644.903	669.735
H16_A0231	conserved hypothetical protein,	1	+	241889	242830		44.3	92.4319	49.7444		44.9208	42.7399	45.2394	94.1837	93.024	90.088	51.3064	46.9182	51.0086
H16_A0232	NAD-dependent aldehyde dehydrogenase,	1	-	242831	244234		33.5486	47.5266	43.9645		34.2919	33.485	32.8689	47.3513	48.8536	46.375	45.5437	42.1893	44.1604
H16_A0233	betA2, choline dehydrogenase	1	+	244550	246229		17.1581	10.0062	21.3443		17.7826	18.4917	15.2001	9.2433	10.2233	10.5519	21.8394	20.1518	22.0418
H16_A0234	aidB, Acyl-CoA dehydrogenase, short-chain specific (probable AidB protein)	1	-	246234	247997		21.3386	21.5448	33.582		23.9462	20.7724	19.2972	21.5638	22.4968	20.5738	33.9666	33.3313	33.4482
H16_A0235	thiC, thiamine biosynthesis protein ThiC	1	+	248296	250176		66.2942	41.8166	50.2138		74.0292	65.4859	59.3675	40.233	44.5071	40.7096	48.5637	53.5254	48.5524
H16_A0236	thiO, thiamine biosynthesis oxidoreductase	1	+	250313	251506		90.2435	56.7269	104.557		107.123	83.9141	79.6931	64.12	55.0622	50.9984	113.509	106.629	93.5334
H16_A0237	thiS, thiamine biosynthesis sulfur transfer protein	1	+	251519	251716		43.6255	38.2985	36.7995		49.8716	44.2273	36.7778	39.5949	40.3236	34.9771	37.5225	38.5339	34.342
H16_A0238	thiG, thiazole biosynthesis protein	1	+	251720	252556		47.5362	27.5547	46.6422		54.2932	48.3037	40.0116	28.2253	29.3407	25.098	46.2364	49.7298	43.9603
H16_A0239	thiE, thiamine monophosphate synthase	1	+	252553	253689		93.1664	49.0187	87.5699		105.386	94.0537	80.06	46.7783	50.8591	49.4186	82.5408	93.7141	86.4549
H16_A0240	Acetyltransferase (GNAT) family,	1	+	253704	254213		72.8563	31.1801	79.2348		75.2036	78.6305	64.7349	28.3927	33.5347	31.6128	79.8003	81.5701	76.3338
H16_A0241	Uncharacterized protein, possibly involved in aromatic compounds catabolism,	1	+	254330	254782		25.1323	41.1702	26.2663		25.4971	24.9293	24.9704	40.5449	42.7265	40.2392	27.3331	27.4788	23.9869
H16_A0242	conserved hypothetical protein,	1	-	254804	255238		24.8968	35.9695	29.1001		25.5458	25.5192	23.6255	33.3364	40.7758	33.7963	28.9302	29.9818	28.3881
H16_A0243	Hydroxymethylpyrimidine/phosphomethylpyrimidine kinase,	1	-	255244	256116		37.9172	41.4833	51.0538		42.9082	39.232	31.6115	39.9612	45.0358	39.4529	51.0624	51.435	50.6639
H16_A0244	ahcY, Adenosylhomocysteinase	1	+	256368	257786		139.192	150.863	93.9015		142.395	136.467	138.714	152.15	177.639	122.801	81.8189	100.829	99.0561
H16_A0245	hypothetical membrane spanning protein,	1	+	257858	258208		118.46	173.147	111.809		118.459	114.962	121.959	172.688	208.688	138.065	108.363	116.396	110.667
H16_A0246	5,10-Methylenetetrahydrofolate reductase,	1	+	258270	259100		120.273	195.779	135.22		124.438	120.358	116.022	191.416	232.476	163.446	126.354	135.022	144.284
H16_A0247	regulator of competence-specific genes,	1	+	259109	259468		180.05	272.63	225.375		180.158	191.071	168.923	271.1	306.314	240.477	217.252	230.406	228.466
H16_A0248	uncharacterized conserved protein,	1	+	259566	260324		44.6196	63.2303	51.2041		44.8373	45.1534	43.8682	64.8348	69.0604	55.7957	47.9629	55.7792	49.8702
H16_A0249	5-Formyltetrahydrofolate cyclo-ligase,	1	-	260321	260905		39.274	68.3889	59.3409		41.47	38.9249	37.4269	66.3839	71.4015	67.3812	56.0475	64.1459	57.8294
H16_A0250	soluble lytic murein transglycosylase,	1	+	261011	262963		156.952	181.342	165.744		166.364	162.003	142.488	178.813	181.291	183.922	152.81	165.891	178.533
H16_A0251	predicted nucleoside-diphosphate-sugar epimerase,	1	+	263070	264092		58.5597	39.6279	56.6898		57.1408	59.3086	59.2298	36.7288	39.7594	42.3956	56.5784	56.7271	56.7639
H16_A0252	Glutathione S-transferase,	1	+	264278	264976		46.4012	46.0221	41.225		51.2259	44.0153	43.9625	44.0814	50.6226	43.3624	41.9551	42.3792	39.3407
H16_A0253	cca, tRNA nucleotidyltransferase	1	+	265032	266267		118.254	121.06	152.702		123.984	119.051	111.728	129.8	123.096	110.284	156.775	157.65	143.682
H16_A0254	universal stress protein, UspA family,	1	-	266456	266893		81.2081	56.8346	80.9002		84.9822	81.2386	77.4035	54.3963	56.048	60.0596	79.9525	82.8296	79.9184
H16_A0255	Hypothetical protein,	1	-	266935	267222		79.181	55.2643	93.4651		80.3016	78.904	78.3375	52.2452	57.3735	56.1744	89.5333	99.2157	91.6464
H16_A0256	hypothetical membrane spanning protein,	1	-	267277	267471		48.9607	42.8401	55.9175		47.9511	43.6136	55.3173	41.7588	46.3214	40.4402	53.351	59.5107	54.8909
H16_A0257	uncharacterized conserved protein,	1	-	267488	268687		39.6429	36.8529	38.6829		43.2972	38.1872	37.4444	37.774	37.4005	35.384	36.8784	40.6279	38.5424
H16_A0258	short chain dehydrogenase,	1	+	268703	269557		93.8512	146.72	112.141		98.8288	95.1829	87.5418	141.625	151.755	146.78	112.574	107.841	116.008
H16_A0259	folB, dihydroneopterin aldolase	1	+	269644	270045		73.6337	83.7637	72.3408		77.643	73.5506	69.7076	83.898	89.2793	78.1136	75.1915	73.2113	68.6195
H16_A0260	Predicted ATPase of the PP-loop superfamily implicated in cell cycle control,	1	+	270155	271099		118.606	118.997	84.9648		127.93	119.506	108.381	116.681	123.049	117.262	87.9322	82.3266	84.6355
H16_A0261	conserved hypothetical protein,	1	-	271164	271991		18.7889	32.9526	22.3082		20.2497	17.4586	18.6585	27.6642	30.8473	40.3464	20.2849	21.9129	24.7267
H16_A0262	glmU, UDP-N-acetylglucosamine pyrophosphorylase/Glucosamine-1-phosphate acetyltransferase	1	+	272282	273646		181.449	156.352	166.974		197.584	183.38	163.382	150.629	161.645	156.78	166.174	163.608	171.139
H16_A0263	glmS, Glutamine-fructose-6-phosphate transaminase (isomerizing)	1	+	273764	275602		183.781	124.492	134.81		199.047	184.094	168.203	127.584	133.172	112.72	141.158	133.083	130.19
H16_A0264	Hypothetical protein,	1	-	275679	276236		35.1836	23.8223	34.6745		37.8834	35.0787	32.5885	21.2511	24.6032	25.6125	35.1401	34.6553	34.228
H16_A0265	transcriptional regulator, LysR-family,	1	-	276246	277187		16.0362	15.3871	21.6185		17.5931	15.9164	14.599	15.295	15.1651	15.701	21.4408	19.7718	23.6427
H16_A0266	probable extra-cytoplasmic solute receptor,	1	+	277294	278286		19.1878	16.1157	24.5932		18.64	21.8047	17.1185	15.4384	16.2438	16.665	24.3081	24.1106	25.361
H16_A0267	bfr1, Bacterioferritin (cytochrome b1)	1	+	278581	279057		29.5701	45.9735	67.0547		28.8453	28.4176	31.4475	51.9556	56.2635	29.7014	60.5364	70.7333	69.8944
H16_A0269	N-Acetylglutamate synthase or related acetyltransferase,	1	+	279533	279976		88.951	44.6681	89.7124		89.3509	86.7876	90.7144	44.8609	49.0079	40.1356	85.8146	92.9797	90.3431
H16_A0270	czcD1, Co/Zn/Cd efflux system component	1	-	280001	280990		87.8811	86.6011	81.0881		97.324	87.7048	78.6146	82.4487	86.9359	90.4187	75.1217	83.4659	84.6766
H16_A0271	transcriptional regulator, MocR family,	1	-	281368	282828		27.9406	33.5462	33.1719		29.3975	28.4819	25.9424	30.1985	33.4535	36.9865	31.9794	32.531	35.0052
H16_A0272	aptA, Omega-amino acid-pyruvate aminotransferase	1	+	283157	284488		67.7589	125.741	92.5117		73.6761	66.3142	63.2862	117.412	135.221	124.59	89.6203	92.8629	95.052
H16_A0273	mmsA1, Methylmalonate-semialdehyde dehydrogenase	1	+	284597	286114		60.071	115.105	102.229		61.2307	60.4126	58.5697	123.165	116.807	105.344	100.769	98.7766	107.142
H16_A0274	lactoylglutathione lyase,	1	+	286128	286478		116.246	219.605	189.314		122.771	117.32	108.647	234.41	226.174	198.23	173.461	190.583	203.897
H16_A0275	transcriptional regulator, AraC-family,	1	-	286485	287462		19.0121	26.4708	24.6481		19.4816	19.6759	17.8788	26.5639	27.1296	25.7189	23.5789	25.3547	25.0107
H16_A0276	Transporter, MFS superfamily,	1	+	287629	288879		2.67249	2.54311	3.7811		2.74022	3.05723	2.22001	2.32701	2.80464	2.49768	3.27393	4.16919	3.90018
H16_A0277	APC transporter, CAT family,	1	+	289267	290664		26.0118	60.0397	56.7148		25.2139	26.5259	26.2955	64.3847	55.0064	60.7281	62.995	52.4645	54.6847
H16_A0278	transcriptional regulator, MocR family,	1	-	290671	292077		25.8133	32.9741	33.9815		26.9543	25.0665	25.419	32.8274	34.1361	31.9587	33.5348	31.7424	36.6675
H16_A0279	Hypothetical protein,	1	+	292206	292640		6.79277	9.8282	8.18584		6.22769	7.25007	6.90055	12.0612	8.46833	8.9551	8.05956	6.9409	9.55707
H16_A0280	sbm1, Methylmalonyl-CoA mutase	1	+	292924	296214		13.6103	7.6959	12.47		14.6878	12.7374	13.4057	7.7249	8.22241	7.1404	11.8557	12.9988	12.5555
H16_A0281	diadenosine tetraphosphate (Ap4A) hydrolase,	1	+	296357	296794		167.043	168.808	169.337		171.899	174.906	154.323	156.757	162.404	187.262	160.805	170.606	176.599
H16_A0282	paaH1, 3-Hydroxyacyl-CoA dehydrogenase	1	+	296846	297700		170.096	201.756	138.193		178.427	163.21	168.65	204.173	205.505	195.59	124.88	141.53	148.169
H16_A0283	hypothetical membrane associated protein,	1	-	298276	298698		42.3183	28.476	53.3757		42.8767	44.5566	39.5216	24.9848	30.98	29.4631	53.8352	51.1388	55.1532
H16_A0284	crp1, transcriptional regulator, CRP-family	1	-	298700	299368		82.2083	46.8039	81.3006		78.5508	81.6668	86.4072	47.5656	45.6407	47.2055	82.8597	78.8979	82.1442
H16_A0285	Long-chain acyl-CoA synthetase (AMP-forming),	1	+	299606	301564		14.4996	33.1882	8.6687		14.7376	12.5286	16.2327	37.3959	37.7096	24.4591	8.02452	9.11672	8.86484
H16_A0286	ABC-type transporter, ATPase component, HAAT family	1	+	301561	302541		6.25139	15.0076	2.48505		6.41266	4.72486	7.61664	18.8818	16.8649	9.27618	2.27309	2.06823	3.11382
H16_A0287	ABC-type transporter, permease component, HAAT family	1	+	302553	303467		7.26806	21.2024	3.12244		7.78066	5.95242	8.07111	27.3156	22.2116	14.0801	2.95817	2.5868	3.82236
H16_A0288	ABC-type transporter, permease component, HAAT family	1	+	303492	304568		7.88508	25.0337	4.98538		8.13111	7.02697	8.49716	30.5428	24.9924	19.566	4.38724	5.1798	5.38909
H16_A0289	ABC-type transporter, periplasmic component, HAAT family	1	+	304659	305996		14.9846	46.211	7.60898		15.607	14.6734	14.6732	52.18	50.2305	36.2225	6.7168	7.24883	8.86131
H16_A0290	ABC-type transporter, ATPase component, HAAT family	1	+	306075	306893		15.2664	41.2567	8.1698		17.349	15.2801	13.17	37.0274	51.4285	35.3143	6.69978	8.28931	9.52033
H16_A0291	Coenzyme F390 synthetase,	1	+	306980	308230		10.2381	17.8126	8.06018		10.4703	10.9508	9.29316	16.7594	20.4055	16.273	8.01472	7.60828	8.55754
H16_A0292	hypothetical membrane spanning protein,	1	-	308279	308647		31.5206	24.2022	36.2102		30.7025	28.8168	35.0424	25.0261	23.0178	24.5628	37.8779	36.416	34.3367
H16_A0293	nppD, Putative 2-nitropropane dioxygenase	1	-	308767	309744		37.068	39.7717	46.715		40.59	36.0468	34.5672	41.9277	39.3922	37.9952	43.6765	48.8063	47.6622
H16_A0294	signal transduction histidine kinase,	1	-	309871	311307		16.5851	28.0958	18.6002		17.5522	16.9649	15.2382	26.4544	27.7745	30.0586	19.4327	18.1899	18.1781
H16_A0295	response regulator, OmpR-family,	1	-	311317	312015		28.1212	35.7493	29.6951		27.2855	29.782	27.2961	37.3841	36.137	33.7267	29.6565	30.3274	29.1015
H16_A0296	putative membrane associated dehydrogenase (flavoprotein),	1	-	312266	313393		7.8275	6.4531	8.82729		8.22654	8.66543	6.59055	6.82075	6.81084	5.72771	8.68245	8.65055	9.14887
H16_A0297	gltR1, response regulator of C4-dicarboxylate transportsystem	1	-	313632	314969		11.6308	11.232	15.1547		13.116	11.363	10.4134	12.0847	11.0099	10.6013	16.4888	14.4486	14.5267
H16_A0298	gltS1, signal transduction histidine kinase regulating C4-dicarboxylate transport system	1	-	314966	316963		6.49656	8.95401	6.70489		7.1541	6.1858	6.14977	8.88448	9.14101	8.83653	6.50501	6.72335	6.88631
H16_A0299	gltP1, Sodium	1	-	317046	318344		3.61712	3.00056	5.32431		3.74024	3.58469	3.52643	3.00938	2.55258	3.43972	5.07433	5.42879	5.46981
H16_A0300	Ferredoxin,	1	+	318738	319058		160.101	152.933	153.54		157.761	163.384	159.158	143.402	152.377	163.021	149.146	145.74	165.733
H16_A0301	predicted hydrolase of the alpha/beta superfamily,	1	+	319207	319848		47.1296	37.2795	31.7983		49.5518	47.1422	44.6949	34.3044	38.5057	39.0284	32.0354	31.3453	32.0142
H16_A0302	dac, D-Alanyl-D-alanine carboxypeptidase (serine-type)	1	+	319911	321110		107.789	109.504	68.8976		115.519	108.305	99.544	107.36	111.207	109.945	68.4948	68.1902	70.0078
H16_A0303	conserved hypothetical protein,	1	+	321172	321477		39.8557	41.9387	19.7522		44.0956	36.2761	39.1953	43.3421	37.7725	44.7014	19.4843	18.4777	21.2947
H16_A0304	asmT, putative acetylserotonin O-methyltransferase	1	+	321591	322787		46.2846	36.768	34.3912		47.633	45.336	45.8849	32.4155	35.2406	42.6479	32.1847	34.5667	36.422
H16_A0305	uvrD1, Superfamily I DNA and RNA helicase	1	-	322807	324906		56.1858	48.1474	51.2354		58.8818	58.1116	51.5641	46.8798	50.1298	47.4326	51.35	49.5029	52.8532
H16_A0306	bcp, Peroxiredoxin	1	-	325066	325602		70.0383	120.547	94.716		69.09	73.0861	67.9387	124.953	123.951	112.736	87.4981	95.4166	101.233
H16_A0307	Thioredoxin-related protein, possibly truncated,	1	-	325714	326238		15.3674	11.2216	14.3532		16.1285	15.3767	14.5971	12.1673	11.6099	9.8875	16.3528	14.1852	12.5216
H16_A0308	conserved hypothetical protein,	1	+	326387	326989		29.5543	21.2414	26.0933		33.3744	29.8289	25.4595	21.7111	22.807	19.2063	27.2553	27.1401	23.8846
H16_A0309	putative threonine efflux protein,	1	+	327072	327719		43.9686	40.6806	38.8322		50.9629	43.3044	37.6384	44.0737	42.4661	35.5018	37.9794	40.6027	37.9144
H16_A0310	transcriptional regulator, GntR-family,	1	-	327968	328690		48.5037	40.789	44.5876		46.815	48.2559	50.4401	42.792	42.0582	37.5168	41.9955	47.0539	44.7134
H16_A0311	nagF, Protein-N(pi)-phosphohistidine-sugar phosphotransferase II ABC	1	+	329083	331635		3.21832	2.47913	4.33151		3.25875	3.59178	2.80442	2.89304	2.36605	2.17831	4.38479	4.44756	4.16219
H16_A0312	nagE, Protein-N(pi)-phosphohistidine-sugar phosphotransferase II ABC, N-acetylglucosamine-specific	1	+	331693	333402		10.7294	6.85791	12.0793		11.6644	10.2394	10.2845	6.17859	6.83555	7.5596	12.0464	11.5308	12.6605
H16_A0313	nagC, outer membrane protein (porin)	1	+	333519	334583		9.41804	10.1405	12.1417		9.75482	9.50342	8.99588	10.0894	9.84054	10.4917	11.2986	12.4852	12.6413
H16_A0314	nagA, N-Acetylglucosamine-6-phosphate deacetylase	1	+	334626	335729		12.9729	11.2854	15.4083		13.3487	13.4426	12.1274	11.0139	11.2629	11.5792	15.6986	14.9381	15.5881
H16_A0315	nagB, Glucosamine-6-phosphate deaminase	1	+	335722	336753		7.91315	6.35768	12.2603		7.89781	7.60377	8.23787	7.27801	5.73726	6.05775	11.2718	13.1264	12.3827
H16_A0316	zwf1, Glucose-6-phosphate 1-dehydrogenase	1	+	336812	338299		10.1498	7.32336	11.4376		11.1824	10.0408	9.22628	7.21898	8.05693	6.69418	11.9323	11.4095	10.9711
H16_A0317	Predicted ATPase with chaperone activity/Magnesium chelatase, subunit ChlI,	1	-	338359	339903		4.5872	4.34481	4.90013		5.2161	4.31829	4.22721	4.37725	4.26091	4.39626	4.60128	4.72572	5.37338
H16_A0318	conserved hypothetical protein,	1	-	339984	340262		325.661	751.533	550.263		356.492	337.504	282.988	654.999	852.651	746.949	550.634	534.362	565.793
H16_A0319	hypothetical membrane associated protein,	1	+	340649	341446		3.37625	4.578	6.50508		3.71049	3.22679	3.19148	4.14265	5.11966	4.47169	6.10685	6.62162	6.78678
H16_A0320	glnK, nitrogen regulatory protein PII	1	+	341499	341837		7.29077	7.02447	8.5373		9.03387	7.54787	5.29056	4.85883	7.75983	8.45476	7.75643	7.68568	10.1698
H16_A0321	amtB, ammonium transporter	1	+	341870	343417		6.45563	5.33523	8.88969		7.4691	6.0885	5.80928	4.91446	5.51823	5.573	8.35266	8.9602	9.35621
H16_A0322	gshA, Gamma-glutamate-cysteine ligase	1	+	343971	345266		148.605	140.478	114.266		154.406	147.07	144.34	141.007	147.427	133.001	111.823	108.032	122.944
H16_A0323	gshB, glutathione synthase	1	+	345275	346228		190.702	157.051	219.83		209.971	196.082	166.053	157.938	168.077	145.139	222.504	209.641	227.346
H16_A0324	fruA, phosphotransferase system, fructose-specific component IIA	1	+	346297	346752		343.621	217.224	231.915		361.144	347.697	322.022	203.469	224.795	223.409	224.176	229.335	242.233
H16_A0325	ptsH, Phosphocarrier protein (HPr)	1	+	346721	346990		70.5557	83.649	55.9882		71.1115	69.327	71.2285	80.8963	89.5479	80.5027	51.0865	55.8067	61.0715
H16_A0326	ptsI, Phosphoenolpyruvate-protein kinase (PTS system EI component)	1	+	347040	348800		138.162	158.837	145.855		152.332	135.77	126.385	160.559	160.451	155.5	146.422	142.082	149.06
H16_A0327	bfd, Bacterioferritin-associated ferredoxin	1	+	349015	349320		1162.1	659.986	243.013		1242.99	1307.02	936.287	569.234	458.839	951.886	251.067	242.206	235.767
H16_A0328	bfr2, Bacterioferritin (cytochrome b1)	1	+	349446	349925		364.93	522.768	980.506		365.3	342.798	386.693	558.529	674.151	335.626	1092.74	943.638	905.145
H16_A0329	Predicted ATPase,	1	+	350117	351220		56.415	56.3071	92.4904		59.2051	54.0584	55.9815	59.2389	61.6078	48.0747	93.5807	92.7498	91.1408
H16_A0330	thiF, Dinucleotide-utilizing enzyme involved in molybdopterin thiamine biosynthesis family 2	1	-	351230	351994		78.6542	74.9344	87.7079		84.1126	75.2019	76.648	72.5275	79.1791	73.0966	85.2789	89.1646	88.6801
H16_A0331	ctp, C-terminal processing peptidase-3, periplasmic	1	-	352258	353865		104.491	128.319	94.8564		112.655	100.815	100.002	133.262	127.597	124.098	87.1839	98.1055	99.2796
H16_A0332	pgam1, phosphoglycerate mutase 1	1	-	354045	354791		171.267	180.201	143.383		185.422	166.609	161.77	169.638	181.498	189.469	142.236	146.358	141.555
H16_A0333	Rhodanese-related sulfurtransferase,	1	+	354979	355392		130.49	100.254	72.5088		141.924	128.03	121.516	96.1339	105.914	98.7147	63.8025	69.7157	84.0082
H16_A0334	Glutaredoxin-related protein,	1	+	355478	355735		127.935	93.079	97.8001		131.034	126.8	125.97	103.892	93.3334	82.0116	89.6452	95.8768	107.878
H16_A0335	secB, preprotein translocase subunit SecB	1	+	355935	356453		204.786	189.151	156.638		218.274	195.962	200.122	192.443	190.764	184.246	157.526	159.909	152.48
H16_A0336	gpsA, Glycerol-3-phosphate dehydrogenase [NAD(P)+]	1	+	356547	357563		85.2029	85.5402	85.8712		89.9714	90.7795	74.8577	90.895	89.178	76.5476	86.517	86.0407	85.0561
H16_A0337	probable extra-cytoplasmic solute receptor,	1	+	357600	358577		60.9877	56.6461	47.8283		64.4597	64.7539	53.7495	55.4795	58.0233	56.4354	48.1498	47.5216	47.8135
H16_A0338	predicted rRNA methylase (SpoU class),	1	-	358594	359064		63.2307	46.4108	53.2093		68.9954	62.9531	57.7437	49.5216	46.8096	42.9012	55.942	53.8218	49.864
H16_A0339	predicted amidophosphoribosyltransferase,	1	-	359148	360005		13.6884	8.48059	17.6683		14.6328	13.1289	13.3035	9.44003	8.48477	7.51696	16.297	18.4225	18.2855
H16_A0340	predicted methyltransferase,	1	+	359994	360947		33.5391	19.1602	33.5698		35.3193	33.5148	31.7833	18.7269	18.766	19.9877	32.2618	33.0409	35.4066
H16_A0341	hypothetical membrane spanning protein,	1	+	361220	361729		521.29	361.75	426.48		548.744	546.181	468.944	381.486	403.6	300.164	367.491	479.525	432.426
H16_A0342	ctaC, aa3-type cytochrome oxidase, subunit II	1	+	361788	363050		1014.81	502.794	586.325		1137.98	987.342	919.098	495.277	545.272	467.833	533.187	618.252	607.535
H16_A0343	ctaD, aa3-type cytochrome oxidase, subunit I	1	+	363089	364696		660.148	285.18	275.907		701.208	633.629	645.608	292.28	321.724	241.536	253.69	288.492	285.538
H16_A0344	Hypothetical protein,	1	+	364770	364901		252.686	143.591	177.751		252.311	240.235	265.51	143.418	157.456	129.9	157.156	199.437	176.66
H16_A0345	ctaG, cytochrome oxidase assembly protein	1	+	364919	365530		512.729	301.422	435.24		533.531	493.297	511.36	339.86	312.757	251.649	388.905	473.349	443.466
H16_A0346	hypothetical membrane associated protein,	1	+	365570	365794		363.885	274.998	291.706		383.362	346.39	361.902	259.849	309.88	255.265	232.452	323.433	319.232
H16_A0347	ctaE, aa3-type cytochrome oxidase, subunit III	1	+	365939	366799		1301.67	737.387	830.05		1337.78	1276.73	1290.5	678.09	863.709	670.362	709.21	852.696	928.243
H16_A0348	Hypothetical protein,	1	-	366929	367138		181.885	122.811	164.631		177.796	185.819	182.039	103.725	134.781	129.927	141.632	167.765	184.498
H16_A0349	surf1, cytochrome oxidase assembly protein, SurF1 related	1	+	367125	367934		126.162	92.2285	167.452		128.394	131.32	118.77	83.8647	104.808	88.0126	167.883	174.392	160.081
H16_A0350	sco1, cytochrome oxidase assembly protein, Sco1/SenC family	1	+	367940	368638		44.3498	31.9113	48.9901		45.8935	45.0192	42.1366	25.7305	38.7454	31.258	45.7628	52.8928	48.3147
H16_A0351	ctaA, putative hemeA synthase	1	+	368649	369761		44.1882	29.6917	45.3099		46.0023	43.1036	43.4588	28.3894	31.144	29.5418	43.3151	47.6783	44.9363
H16_A0352	ctaB, Protoheme IX farnesyltransferase (heme O synthase)	1	+	369779	370702		92.2859	64.2399	65.069		99.2369	89.0798	88.5408	58.5073	68.2078	66.0045	66.6647	66.9182	61.6241
H16_A0353	sco2, cytochrome oxidase assembly protein, Sco1/SenC family	1	+	370831	371451		58.0017	23.0812	32.9316		62.59	55.204	56.2111	22.2878	22.7809	24.1748	29.3105	35.6869	33.7973
H16_A0354	rpoH, DNA-directed RNA polymerase sigma subunit (RpoH)	1	-	371558	372484		238.151	504.838	403.184		239.392	244.733	230.329	515.539	500.151	498.825	393.42	381.091	435.041
H16_A0355	Pirin-like protein,	1	+	372825	373700		107.218	74.5141	152.04		115.095	111.639	94.921	73.7582	79.8875	69.8964	147.038	151.511	157.57
H16_A0356	trpD2, anthranilate phosphoribosyltransferase	1	-	373720	374772		58.199	47.5177	83.5782		64.6541	58.0643	51.8785	47.198	49.5595	45.7956	80.3699	83.2522	87.1126
H16_A0357	ABC-type transporter, ATPase component, NitT family	1	-	374822	375625		4.96258	4.10937	6.08051		5.04183	5.26548	4.58043	4.20877	3.79225	4.32711	4.84343	6.52653	6.87158
H16_A0358	ABC-type transporter, permease component, NitT family	1	-	375644	376549		1.27937	1.36091	2.10691		1.43784	1.09267	1.30761	1.39822	1.39906	1.28545	2.58708	1.84058	1.89307
H16_A0359	ABC-type transporter, periplasmic component, NitT family	1	-	376601	377911		3.27456	4.25513	3.13052		3.48557	2.70666	3.63146	4.29519	3.41885	5.05134	3.4097	3.13674	2.84511
H16_A0360	response regulator with putative antiterminator output,	1	-	378277	378855		3.32018	3.50132	4.51451		3.95424	3.34972	2.65659	3.02754	3.50026	3.97616	3.98406	4.65811	4.90136
H16_A0361	putative fumarylacetoacetat hydroxylase,	1	+	379178	379879		168.055	125.477	121.41		180.954	158.671	164.538	122.229	132.002	122.2	117.56	125.779	120.89
H16_A0362	maleylacetoacetate isomerase,	1	+	379884	380531		126.626	113.3	122.156		130.404	128.467	121.007	117.419	116.689	105.792	126.566	123.43	116.472
H16_A0363	ftsY, signal recognition particle receptor FtsY	1	-	380549	381709		149.922	159.778	200.869		154.487	157.775	137.502	151.473	162.985	164.876	195.581	199.852	207.175
H16_A0364	Predicted Zn-dependent peptidase, M16B subfamily,	1	+	381928	383475		101.177	85.5477	108.832		109.933	100.195	93.4025	83.5865	88.62	84.4367	101.802	111.888	112.808
H16_A0365	Predicted Zn-dependent peptidase,	1	+	383485	384867		147.087	120.409	161.623		166.065	141.278	133.919	117.826	121.529	121.871	160.208	165.494	159.169
H16_A0366	Methyltransferase,	1	+	384950	385642		192.522	171.575	224.608		204.304	188.441	184.822	167.28	172.456	174.988	227.897	219.657	226.272
H16_A0367	phosphopantetheine adenylyltransferase,	1	+	385883	386368		910.034	586.967	760.524		922.377	895.613	912.112	581.234	618.458	561.211	731.53	739.534	810.506
H16_A0368	Ferredoxin,	1	+	386437	386697		1299.36	751.519	931.909		1286.4	1346.47	1265.22	742.81	732.494	779.252	851.806	974.278	969.643
H16_A0369	rfbB1, dTDP-D-glucose 4,6-dehydratase	1	-	386799	388649		11.9046	7.972	13.8329		12.4358	12.2816	10.9964	8.11552	7.91528	7.88519	13.521	14.1734	13.8043
H16_A0370	pth1, Peptidyl-tRNA hydrolase	1	-	388846	389442		53.2089	38.9503	48.8387		55.6571	51.8679	52.1019	37.2614	39.4935	40.0961	46.6701	50.742	49.104
H16_A0371	rplY, LSU ribosomal protein L25	1	-	389594	390211		299.705	336.294	338.734		302.166	288.467	308.481	349.126	336.049	323.707	322.382	350.949	342.87
H16_A0372	prsA, Ribose-phosphate pyrophosphokinase	1	-	390344	391297		748.363	473.054	418.966		736.181	731.121	777.787	447.725	490.551	480.886	465.903	409.707	381.288
H16_A0374	4-Diphosphocytidyl-2-C-methyl-D-erythritol 2-phosphate kinase,	1	-	391528	392406		881.082	717.467	816.083		868.935	919.059	855.251	619.877	671.801	860.723	957.628	798.908	691.714
H16_A0375	lolB, outer membrane lipoprotein involved in outer membrane biogenesis	1	-	392415	393008		46.6454	30.9771	39.7997		53.9895	44.1911	41.7556	30.5424	31.4173	30.9715	40.3345	41.2527	37.812
H16_A0376	O-linked N-acetylglucosamine transferase OGT,	1	-	393102	395057		54.5328	73.6893	64.1139		60.2161	54.9523	48.43	69.4394	73.3705	78.2582	59.8609	64.5633	67.9177
H16_A0377	Formamidopyrimidine-DNA glycosylase,	1	+	395212	396090		43.8574	29.8185	40.2421		49.8212	46.28	35.471	32.2849	29.8948	27.2758	39.9645	39.9932	40.7685
H16_A0378	Predicted GTPase,	1	+	396369	398321		159.241	85.7267	96.4312		187.887	161.559	128.276	83.6644	84.4242	89.0915	100.826	94.5275	93.9396
H16_A0379	mutY, A/G-specific adenine glycosylase	1	+	398414	399592		66.4917	41.3905	60.126		71.5016	70.2039	57.7695	43.6705	43.1477	37.3534	60.0135	58.6528	61.7116
H16_A0380	Uncharacterized protein, similar to the N-terminal domain of Lon protease,	1	-	399597	400256		81.8541	53.0574	59.0603		82.2181	80.9791	82.3651	55.6089	53.7352	49.8281	57.1552	59.8683	60.1574
H16_A0381	Predicted P-loop-containing kinase,	1	-	400348	401232		142.763	139.613	107.569		141.162	141.73	145.398	138.519	140.728	139.594	106.562	101.807	114.338
H16_A0382	hypothetical membrane associated protein,	1	-	401351	401752		48.5572	44.562	96.4193		50.2229	52.3849	43.0638	44.2648	51.8113	37.61	76.9321	101.169	111.157
H16_A0383	hprK, serine kinase of the HPr protein	1	-	401915	402886		62.8129	89.5436	94.782		67.1273	60.5134	60.798	90.8207	92.1036	85.7064	96.9645	96.2285	91.1531
H16_A0384	phosphotransferase system mannitol/fructose-specific IIA domain protein (Ntr-type),	1	-	402968	403423		72.9405	64.2559	54.6519		68.8205	69.4206	80.5805	64.9527	70.6314	57.1836	46.117	58.1626	59.6759
H16_A0385	Hypothetical protein,	1	-	403441	403740		57.0133	55.5727	49.4323		55.2648	56.9062	58.8689	55.1179	58.3352	53.2649	41.8076	53.711	52.7784
H16_A0386	Sigma54 (RpoN) modulation protein,	1	-	403880	404230		3866.32	6905.38	5985.43		4167.72	3831.15	3600.09	7142.06	6659.34	6914.75	6519.68	5509.22	5927.4
H16_A0387	rpoN, DNA-directed RNA polymerase sigma subunit (RpoN)	1	-	404279	405760		424.478	381.125	372.679		423.561	411.606	438.268	377.641	380.306	385.428	368.358	359.612	390.068
H16_A0388	ABC-type transporter, ATPase component, HAAT family	1	-	405895	406695		146.223	133.354	121.769		159.029	141.226	138.413	123.288	132.557	144.216	121.878	118.357	125.072
H16_A0389	OstA-like protein,	1	-	406764	407414		100.693	86.0193	66.2574		106.431	100.941	94.706	82.6767	84.4532	90.928	56.8392	67.4679	74.4652
H16_A0390	Uncharacterized protein conserved in bacteria,	1	-	407482	408111		83.8117	84.1584	63.6373		87.3317	81.7234	82.38	84.9069	82.9349	84.6332	60.4979	63.2385	67.1755
H16_A0391	gutQ, predicted sugar phosphate isomerase involved in capsule formation	1	-	408155	409156		124.029	145.984	110.73		127.894	126.094	118.099	140.85	152.837	144.266	107.839	109.695	114.655
H16_A0392	kefC1, Kef-type K+ transport system, membrane and NAD-binding component	1	+	409280	411259		85.8178	60.1933	106.789		94.247	82.8604	80.3459	57.1491	62.7088	60.7221	104.494	110.714	105.158
H16_A0393	Uncharacterized protein related to arylsulfate sulfotransferase involved in siderophore biosynthesis,	1	-	411278	411652		270.564	55.3751	94.1105		321.047	218.757	271.888	56.2179	55.3265	54.581	99.0359	93.4295	89.8661
H16_A0394	thiJ, putative intracellular protease/amidase/DJ-1/PfpI family	1	-	411753	412331		361.234	15.9958	45.8804		437.697	267.117	378.888	15.4849	16.6052	15.8972	47.3852	48.2035	42.0524
H16_A0395	apt, Adenine/guanine phosphoribosyltransferase	1	+	412548	413120		51.0513	32.3204	39.1133		51.6909	49.2156	52.2474	28.6916	33.2045	35.0653	37.2484	38.0008	42.0906
H16_A0396	putative threonine efflux protein,	1	+	413164	413775		45.162	35.473	53.8309		47.6691	41.6334	46.1834	36.6192	34.8158	34.9839	52.8368	56.8932	51.7627
H16_A0397	nptA1, Na+/phosphate symporter	1	+	413945	415624		101.535	102.221	84.5498		102.601	99.8527	102.152	96.8694	102.467	107.327	84.9076	86.4484	82.2933
H16_A0398	uncharacterized conserved protein,	1	-	415634	416119		59.7048	54.4763	58.7666		63.8453	59.8305	55.4386	54.8411	55.5377	53.0502	57.3339	62.1079	56.8581
H16_A0399	phosphoglycerate mutase family protein,	1	+	416262	416855		38.157	22.2232	28.9141		36.7666	40.9781	36.7263	21.5552	20.6411	24.4733	27.3697	30.6902	28.6826
H16_A0400	uvrA1, Excinuclease ABC, ATPase subunit (A)	1	-	416981	419842		46.3681	27.8903	32.0817		46.9592	47.4543	44.6908	29.4401	28.6918	25.5391	32.6226	32.3578	31.2647
H16_A0401	MFS transporter, Sugar (and other) family,	1	+	420209	421459		118.067	134.59	103.576		118.466	125.299	110.438	126.921	137.271	139.579	105.828	99.3636	105.537
H16_A0402	Single-strand binding protein,	1	+	421642	422181		230.633	182.781	228.055		255.698	233.053	203.15	171.053	191.663	185.627	220.087	232.472	231.606
H16_A0403	outer membrane protein (porin),	1	+	422351	423427		2.74822	3.14459	4.17932		3.11505	2.90774	2.22185	3.1441	3.30405	2.98561	3.7688	4.70082	4.06832
H16_A0404	probable extra-cytoplasmic solute receptor,	1	+	423443	424429		1.44824	1.16134	1.93179		1.54243	1.16587	1.63643	0.903089	1.131	1.44994	2.15786	2.20941	1.4281
H16_A0405	ABC-type transporter, periplasmic component,	1	+	424426	425361		11.8533	6.68398	11.6572		11.5286	13.0257	11.0058	6.93777	6.02463	7.08954	12.0269	11.4036	11.5411
H16_A0406	Hypothetical protein with GGDEF domain,	1	-	425389	426561		13.6596	8.28759	11.469		13.8062	14.2024	12.9701	7.48162	8.4427	8.93845	11.2969	11.8679	11.242
H16_A0407	hypothetical membrane associated protein,	1	+	426959	427297		261.901	164.856	294.828		285.221	286.431	214.052	144.974	170.987	178.605	269.37	301.845	313.271
H16_A0408	hypothetical membrane associated protein,	1	-	427383	427676		34.0371	17.6208	34.3744		30.9929	36.8392	34.2792	17.0627	16.2773	19.5225	34.1133	29.7419	39.2682
H16_A0409	hypothetical membrane associated protein,	1	+	428150	429121		3.41947	3.66201	5.7839		3.72568	3.72293	2.80979	4.09413	3.59708	3.29484	5.53045	5.92231	5.89892
H16_A0410	hypothetical membrane spanning protein,	1	+	429301	429801		25.8524	23.9264	33.788		25.3972	25.2161	26.9439	24.6122	24.619	22.5479	33.0909	35.8653	32.4077
H16_A0411	conserved hypothetical protein,	1	+	429844	430167		34.9051	25.8614	42.5022		35.8288	35.775	33.1113	27.7249	25.5268	24.3326	42.564	38.3271	46.6153
H16_A0412	Hypothetical protein,	1	+	430238	430588		37.1106	47.1787	45.4186		37.5439	35.8147	37.9733	51.4539	48.8152	41.2669	43.1586	45.8009	47.2962
H16_A0413	transcriptional regulator, GlvR-family,	1	-	430612	431520		36.0962	49.9336	39.6153		38.2305	37.5237	32.5344	51.8594	49.5753	48.3662	38.3748	39.2118	41.2591
H16_A0414	pilE1, Type IV pilus assembly protein PilE	1	+	431808	432329		65.2475	18.784	22.1171		75.0336	65.1271	55.5818	17.019	18.4036	20.9295	23.0728	20.8471	22.4315
H16_A0415	fimT1, Type IV pilus transmembrane protein FimT	1	+	432332	432826		19.6846	10.4195	7.26991		22.6748	20.8669	15.512	10.5507	8.71863	11.989	8.29815	5.96639	7.54518
H16_A0416	pilV3, Type IV pilus assembly protein PilV	1	+	432823	433446		26.4458	16.3047	14.2686		30.7807	29.1653	19.3914	18.4717	15.123	15.3194	14.6693	12.3869	15.7494
H16_A0417	pilW, Type IV pilus assembly protein PilW	1	+	433443	434486		24.0447	16.9937	13.2269		28.1602	25.2683	18.7056	17.8513	15.9066	17.2233	13.3879	12.3411	13.9517
H16_A0418	hypothetical membrane associated protein,	1	+	434521	435078		28.9334	31.027	23.1547		30.2327	29.0259	27.5416	36.579	29.5198	26.9822	22.5274	18.3165	28.6201
H16_A0419	pilY1, Type IV pilus assembly protein, tip-associated adhesin PilY1	1	+	435119	438391		29.0065	47.1635	72.9843		28.0521	31.8314	27.1359	57.8894	52.2133	31.3877	69.3461	68.1685	81.4383
H16_A0420	opcM, outer membrane exporter of multiple drugs	1	-	438402	439892		9.90064	8.20827	13.688		11.4222	8.81703	9.46273	8.02028	8.27765	8.32688	13.2806	14.4677	13.3156
H16_A0421	ABC-type transporter, permease component,	1	-	439904	441067		5.90305	5.56115	8.24802		6.1385	4.82889	6.74176	5.36124	5.35422	5.968	8.1787	9.0801	7.48525
H16_A0422	ABC-type transporter, ATPase component,	1	-	441064	442032		17.3434	15.7483	26.3549		19.2139	16.6981	16.1182	15.215	14.9743	17.0556	25.9006	26.231	26.9329
H16_A0423	multidrug resistance efflux pump,	1	-	442029	443009		8.46188	8.95747	13.6044		10.0402	8.09631	7.24909	9.06737	9.42226	8.38279	14.8664	12.9111	13.0358
H16_A0424	transcriptional regulator, TetR/AcrR-family,	1	-	443006	443701		8.07565	6.51369	12.4461		9.63244	8.10374	6.49077	6.2973	6.28672	6.95706	12.188	12.1128	13.0375
H16_A0425	oprB, Carbohydrate-selective porin	1	+	443807	445255		22.2833	18.1768	18.6758		22.5843	23.3256	20.9401	20.0369	18.0684	16.425	20.0434	19.243	16.7411
H16_A0426	enzyme related to GTP cyclohydrolase I,	1	-	445271	446104		65.4756	65.9454	44.8475		65.3744	65.4328	65.6197	70.3973	66.3085	61.1305	44.6305	47.6909	42.2212
H16_A0427	threonine dehydratase,	1	-	446122	447660		80.0871	82.7779	72.5299		82.4287	77.9655	79.8671	77.8436	83.4847	87.0054	70.2535	72.0509	75.2853
H16_A0428	otsB, Trehalose-6-phosphatase	1	+	447972	448775		37.4968	36.0257	43.9345		41.6303	36.4411	34.4189	32.8106	40.5449	34.7216	42.1315	44.5112	45.1608
H16_A0429	Glucoamylase,	1	+	448789	450654		36.4688	29.1042	42.5252		40.3792	33.9925	35.0348	28.4697	32.3227	26.5202	40.6196	41.0696	45.8864
H16_A0430	Trehalose-6-phosphate synthase,	1	+	450703	452094		30.2032	23.8969	29.4892		34.3891	28.637	27.5835	23.817	26.5532	21.3205	28.788	29.6458	30.0338
H16_A0431	Pterin-4a-carbinolamine dehydratase,	1	+	452130	452474		19.0478	16.4864	15.7702		20.2908	19.0005	17.852	19.1575	15.5476	14.7543	14.6866	15.376	17.2479
H16_A0432	Uncharacterized MobA-related protein,	1	-	452487	452975		22.7965	11.696	21.689		24.7879	23.1921	20.4094	12.1829	12.0719	10.8332	21.8168	21.9945	21.2557
H16_A0433	coxF, xanthine and CO dehydrogenase, maturation factor	1	-	453113	454150		37.1851	20.6476	33.5309		39.4992	36.3361	35.7201	19.9159	20.7613	21.2657	35.63	31.0707	33.892
H16_A0434	coxG1, carbon monoxide dehydrogenase homolog, subunit G	1	-	454123	454680		67.588	47.4318	66.7017		74.014	73.9924	54.7575	45.5426	44.677	52.0758	52.2338	75.9079	71.9634
H16_A0435	coxE1, protein containing von Willebrand factor type A(vWA) domain	1	-	454671	455927		9.39925	4.70463	6.36461		10.4021	8.88952	8.90611	5.1354	4.28733	4.69116	6.7297	6.42546	5.93866
H16_A0436	coxR, putative chaperone-like ATPase, involved in protein complex assembly	1	-	455930	456826		10.722	4.403	8.26817		12.4136	9.53114	10.2212	5.56707	3.43445	4.20749	8.80734	8.99669	7.00048
H16_A0437	coxM1, carbon monoxide dehydrogenase homolog, medium chain	1	-	456922	457722		33.5836	11.058	30.6182		40.2591	31.134	29.3576	12.2895	10.1702	10.7143	30.8164	30.6188	30.4194
H16_A0438	coxL1, Aerobic-type carbon monoxide dehydrogenase homolog, large subunit	1	-	457750	460125		27.1475	14.1811	34.7136		31.512	25.2457	24.6849	13.9454	15.4944	13.1034	34.7279	35.0975	34.3153
H16_A0439	coxS1, Aerobic-type carbon monoxide dehydrogenase homolog, 2Fe-2S iron-sulfur subunit	1	-	460138	460626		19.9238	14.1257	22.5209		21.578	20.1277	18.0656	14.2747	15.2283	12.8743	20.7753	21.9039	24.8835
H16_A0440	hypothetical membrane spanning protein,	1	+	460973	461551		61.7598	80.9275	57.6279		67.0488	60.3515	57.8792	73.0637	82.0845	87.6344	52.6331	58.5494	61.7012
H16_A0441	glpCD, Dehydrogenase (FAD/FMN-containing) and Fe-S oxidoreductase (two domain protein)	1	+	461732	465706		221.926	203.26	167.149		231.766	222.241	211.77	205.362	210.813	193.605	160.199	169.559	171.688
H16_A0442	diadenosine tetraphosphate (Ap4A) hydrolase or other HIT family hydrolase,	1	+	465716	466153		185.505	131.719	141.962		194.495	170.03	191.991	140.798	132.554	121.805	133.018	146.311	146.556
H16_A0443	ABC-type transporter, ATPase and permease components,	1	+	466277	468142		83.0449	77.2663	64.989		89.0174	80.0048	80.1124	69.3944	72.8686	89.536	64.58	65.8775	64.5096
H16_A0444	Uncharacterized protein conserved in bacteria,	1	+	468215	468637		91.2927	87.4768	116.067		92.6082	91.2384	90.0314	90.2753	90.0225	82.1326	104.529	114.92	128.752
H16_A0445	ubiE1, methylase involved in ubiquinone/menaquinone biosynthesis	1	+	468672	469403		166.692	147.894	177.584		170.49	163.561	166.023	146.31	145.04	152.332	162.784	186.132	183.836
H16_A0446	hypothetical membrane spanning protein,	1	+	469467	470456		472.248	771.717	491.652		512.145	500.087	404.513	770.996	709.794	834.36	485.463	487.865	501.629
H16_A0447	protein of unknown function,	1	+	470521	471276		103.35	93.0592	120.816		109.917	106.42	93.7144	94.4338	95.2443	89.4995	123.429	115.862	123.158
H16_A0448	aarF, predicted unusual protein kinase	1	+	471344	472921		129.045	147.676	145.282		135.335	127.777	124.022	144.696	152.139	146.193	150.581	143.349	141.915
H16_A0449	Thiopurine S-methyltransferase (TPMT),	1	+	472954	473574		76.0809	92.7854	108.27		79.1989	78.4145	70.6294	89.889	100.158	88.3096	102.882	111.773	110.154
H16_A0450	APC transporter, SSS family,	1	+	473868	475304		36.0277	30.9727	29.7188		38.8233	36.2772	32.9825	31.9869	30.7377	30.1934	30.0347	30.4765	28.6452
H16_A0451	conserved hypothetical protein,	1	+	475409	475813		188.26	125.727	143.075		188.95	184.003	191.828	128.726	124.503	123.95	149.737	140.133	139.357
H16_A0452	hypothetical membrane spanning protein,	1	+	475828	476541		485.337	392.731	423.124		529.093	486.084	440.835	357.285	408.17	412.737	439.68	409.66	420.033
H16_A0453	aspS, Aspartyl-tRNA synthetase	1	+	476608	478416		318.575	297.801	199.19		332.494	323.515	299.717	323.581	304.612	265.209	191.293	207.827	198.449
H16_A0454	hypothetical membrane associated protein,	1	+	478629	479540		34.531	61.9864	18.5623		39.9343	31.3013	32.3574	60.7216	58.1113	67.1263	18.7122	17.4333	19.5416
H16_A0455	dATP pyrophosphohydrolase,	1	+	479639	480127		157.251	186.487	128.321		167.615	159.53	144.607	179.684	197.611	182.166	130.179	121.188	133.595
H16_A0456	Metal-dependent hydrolase,	1	+	480124	480906		63.8474	76.0597	67.5654		70.8165	63.0622	57.6634	73.9002	79.5578	74.721	63.5862	67.3346	71.7754
H16_A0457	mobB2, Molybdopterin-guanine dinucleotide biosynthesis protein	1	-	480909	481424		45.5611	34.5862	45.6135		48.9589	45.9545	41.77	33.2736	36.6458	33.8393	40.967	48.1453	47.7283
H16_A0458	Phosphatidylserine/phosphatidylglycerophosphate cardiolipin synthase or related enzyme,	1	+	481505	482860		25.0247	23.3013	27.0657		25.4012	25.3829	24.2901	23.06	24.8091	22.0347	28.5721	25.2341	27.3909
H16_A0459	transcriptional regulator, TetR/AcrR-family,	1	+	483171	483812		52.8605	51.7828	92.2165		52.508	55.9303	50.1433	55.0691	50.0182	50.2611	94.1667	88.3488	94.1339
H16_A0460	acaD, Acyl-CoA dehydrogenase	1	+	483889	485676		32.6472	22.3022	37.5168		34.857	33.1686	29.916	21.4366	23.4917	21.9784	37.045	39.1885	36.317
H16_A0461	two domain protein, 3-hydroxyacyl-CoA dehydrogenase	1	+	485753	488176		15.4759	7.99619	13.2695		16.8989	14.8844	14.6444	8.52221	8.65586	6.81052	13.0211	13.4337	13.3537
H16_A0462	Acetyl-CoA C-acyltransferase,	1	+	488201	489397		23.8974	15.5131	27.5506		25.1395	23.2206	23.3322	15.5926	16.628	14.3187	27.8466	27.231	27.5743
H16_A0463	hypothetical membrane associated protein,	1	+	489515	490471		7.21651	4.40513	6.24226		6.17579	8.19679	7.27694	4.14658	4.21143	4.85738	6.51027	5.17015	7.04635
H16_A0464	Enoyl-CoA hydratase/carnithine racemase,	1	+	490503	491279		10.6021	6.14591	10.0854		11.1907	10.7946	9.82083	5.8087	6.41682	6.21222	9.39021	9.49755	11.3685
H16_A0465	Acyl-CoA hydrolase,	1	-	491370	491708		57.8001	72.4188	63.1617		55.4066	58.3581	59.6356	69.4389	72.6482	75.1692	59.3928	62.9449	67.1475
H16_A0466	ABC-type transporter, ATPase and permease components, HMT family	1	+	491883	493781		42.0317	42.9204	39.4037		44.5468	41.951	39.5974	43.4968	43.0122	42.2521	38.3362	39.0834	40.7914
H16_A0467	ABC-type transporter, periplasmic component, TauT family	1	+	493986	495128		4.95206	3.20863	5.1966		5.54856	4.43411	4.8735	2.99934	3.33253	3.29403	4.6695	5.37248	5.54782
H16_A0468	ABC-type transporter, ATPase component, TauT family	1	+	495125	495979		4.60282	4.14857	6.99052		5.14597	4.21083	4.45165	4.7634	4.09715	3.58517	7.18475	6.4755	7.31131
H16_A0469	ABC-type transporter, permease component, TauT family	1	+	495992	496765		3.91869	3.24609	5.34521		4.44361	3.50656	3.8059	2.97833	3.90449	2.85544	4.9534	5.5011	5.58113
H16_A0470	transcriptional regulator, LysR-family,	1	+	496821	497804		24.6426	32.6594	33.9586		23.8854	25.1414	24.9011	32.6823	33.2563	32.0397	34.5573	33.2151	34.1035
H16_A0471	gdhA1, glutamate dehydrogenase	1	+	497908	499215		168.576	76.8958	88.1524		168.189	163.562	173.978	83.8676	84.5474	62.2726	98.865	90.3012	75.2909
H16_A0472	ABC-type transporter, periplasmic component, PAAT family	1	+	499482	500381		1100.68	778.169	1313.96		1139.49	1060.1	1102.44	773.527	803.777	757.202	1195	1313.55	1433.34
H16_A0473	ABC-type transporter, permease component, PAAT family	1	+	500445	501173		243.433	115.401	237.858		254.826	244.584	230.888	122.15	120.688	103.366	242.457	233.963	237.152
H16_A0474	ABC-type transporter, permease component, PAAT family	1	+	501183	501866		195.586	92.8869	195.841		191.993	200.992	193.773	99.1684	96.2925	83.1998	206.714	196.29	184.519
H16_A0475	ABC-type transporter, ATPase component, PAAT family	1	+	501863	502597		240.3	154.868	302.298		256.488	231.678	232.733	161.053	161.388	142.162	285.154	311.013	310.726
H16_A0476	predicted glutamine amidotransferase class II,	1	-	502659	503489		85.7713	97.6153	66.5891		88.4743	87.1272	81.7123	88.026	100.887	103.933	67.86	65.2423	66.6649
H16_A0477	leuB1, 3-Isopropylmalate dehydrogenase	1	+	503628	504701		111.556	86.829	100.49		118.317	109.6	106.752	80.3312	89.699	90.4567	99.662	98.6481	103.16
H16_A0478	ldhA, dehydrogenase related to lactate dehydrogenases	1	+	504698	506005		89.2783	68.7871	106.395		99.7154	87.124	80.9955	69.8385	72.6916	63.831	104.213	106.65	108.321
H16_A0479	pyrC, Dihydroorotase	1	+	506050	507084		99.023	60.3649	62.4287		108.979	95.9866	92.1036	59.686	62.6682	58.7405	67.9911	60.4271	58.8681
H16_A0480	hypothetical membrane associated protein,	1	+	507105	507932		38.9476	23.7598	29.1983		41.2251	39.7587	35.8591	25.1298	23.5272	22.6225	30.1045	28.426	29.0643
H16_A0481	predicted redox protein, regulator of disulfide-bond formation,	1	-	508362	508784		255.998	159.794	254.939		263.373	271.05	233.571	145.971	159.405	174.006	256.029	247.658	261.128
H16_A0482	rplM, LSU ribosomal protein L13	1	+	509507	509935		3603.94	3079.07	2976.21		3638.17	3182.92	3990.74	2963.7	3194.79	3078.72	2751.71	3023.61	3153.33
H16_A0483	rpsI, SSU ribosomal protein S9	1	+	509948	510340		2381.84	2225.97	2276.89		2279.56	2438.91	2427.04	2330.54	2239.81	2107.55	2193.45	2269.45	2367.77
H16_A0484	integral membrane protein involved in cell shape determination,	1	+	510596	511084		69.8469	110.591	87.7827		73.8139	71.8761	63.8506	112.778	104.896	114.1	81.2579	82.696	99.3943
H16_A0485	iron sulfur cluster assembly protein,	1	+	511186	511554		504.606	741.246	677.815		549.163	527.336	437.32	729.422	821.571	672.745	610.107	689.808	733.53
H16_A0486	putative phytanoyl-CoA dioxygenase,	1	-	511614	512411		11.0441	9.82614	10.4472		11.6863	11.0191	10.4271	10.1704	10.295	9.01299	8.61028	11.5514	11.1799
H16_A0487	transcriptional regulator, LysR-family,	1	+	512502	513407		24.7184	16.1296	20.2659		25.7762	25.7743	22.6047	15.5672	17.3003	15.5214	22.3388	19.3228	19.1359
H16_A0488	conserved hypothetical protein,	1	-	513404	514534		89.576	65.8209	59.0425		95.8756	92.5471	80.3052	67.8513	68.8385	60.7731	66.3418	56.362	54.4237
H16_A0489	nlpD, membrane associated metalloendopeptidase	1	-	514546	515937		203.074	155.398	215.559		218.758	211.495	178.97	154.225	163.922	148.047	229.019	213.911	203.749
H16_A0490	tyrS, Tyrosyl-tRNA synthetase	1	+	516183	517424		125.198	120.195	126.081		129.96	125.423	120.21	126.594	120.352	113.639	125.856	124.158	128.227
H16_A0491	dtd, D-Tyrosyl-tRNA(Tyr) deacylase	1	+	517435	517896		148.861	114.807	162.556		154.953	150.812	140.818	116.444	120.145	107.83	166.436	158.656	162.576
H16_A0492	Phospholipid-binding protein,	1	+	517948	518595		190.272	172.31	163.127		215.902	184.292	170.622	168.746	186.22	161.965	154.192	169.392	165.796
H16_A0493	pgam2, phosphoglycerate mutase 2 protein	1	+	518660	519334		273.641	245.162	268.014		309.397	276.391	235.135	251.77	253.608	230.108	274.467	266.083	263.49
H16_A0494	conserved hypothetical protein,	1	-	519337	520062		89.7106	66.6807	77.7781		99.9902	89.0691	80.0726	67.1229	68.6448	64.2743	75.009	80.0604	78.2649
H16_A0495	conserved hypothetical protein,	1	-	520230	520814		114.561	170.257	765.406		128.19	111.391	104.103	166.752	197.463	146.557	715.007	802.164	779.047
H16_A0496	conserved hypothetical protein,	1	-	520859	521452		40.7046	61.0464	250.796		43.5102	39.9444	38.6591	62.1597	70.7837	50.1958	236.377	258.138	257.874
H16_A0497	ruvB, holliday junction resolvasome, helicase subunit RuvB	1	-	521655	522713		107.42	128.337	131.429		111.558	112.378	98.3255	121.197	128.766	135.048	118.595	136.848	138.844
H16_A0498	ruvA, holliday junction resolvasome, DNA-binding subunit RuvA	1	-	522772	523353		13.2787	10.2734	18.2306		13.9471	13.1906	12.6984	11.1434	9.83344	9.84348	17.4271	20.0212	17.2436
H16_A0499	gdpD, glycerophosphoryl diester phosphodiesterase	1	-	523432	524664		16.0787	17.2642	20.1884		17.0563	16.0399	15.1399	17.5441	18.8749	15.3736	19.443	21.0996	20.0227
H16_A0500	ruvC, crossover junction endodeoxyribonuclease RuvC	1	-	524745	525290		55.6083	48.3941	56.5196		54.6544	60.5068	51.6639	49.2702	48.7907	47.1215	53.0562	58.6872	57.8155
H16_A0501	purH, phosphoribosylaminoimidazole carboxamide formyltransferase and imp cyclohydrolase	1	-	525438	527012		164.705	151.856	117.963		169.247	175.082	149.786	161.762	147.957	145.849	122.297	114.412	117.179
H16_A0502	DNA-binding protein Fis (Factor for inversion stimulation),	1	-	527035	527268		196.614	152.255	145.139		204.954	206.909	177.98	147.857	148.629	160.279	155.919	147.327	132.169
H16_A0503	dus1, transfer RNA-dihydrouridine synthase	1	-	527265	528326		220.49	157.144	204.983		238.193	227.612	195.666	150.174	163.914	157.345	225.532	201.331	188.084
H16_A0504	ubiH, 2-Polyprenyl-6-methoxyphenol hydroxylase or related FAD-dependent oxidoreductase	1	-	528614	529852		93.8021	86.2604	122.177		106.305	94.0223	81.0787	83.975	93.2678	81.5384	117.471	124.336	124.726
H16_A0505	Hypothetical protein,	1	-	529833	530312		134.506	141.702	179.552		142.559	137.691	123.267	140.216	149.985	134.904	179.904	175.196	183.556
H16_A0506	pepQ, Peptidase D ( Xaa-Pro aminopeptidase)	1	-	530309	531712		85.8592	88.3491	88.3324		92.494	86.2222	78.8613	81.6343	94.9701	88.4428	86.124	88.8753	89.9978
H16_A0507	Nucleoside-diphosphate-sugar pyrophosphorylase,	1	-	531819	532562		74.3829	78.8237	66.3589		76.7758	77.9989	68.3739	79.8684	80.6383	75.9644	64.2257	65.8282	69.0229
H16_A0508	predicted membrane protein,	1	-	532562	532885		52.0078	47.0888	36.8927		54.6351	49.0066	52.3818	47.5639	48.3488	45.3539	36.8673	40.4131	33.3976
H16_A0509	predicted branched-chain amino acid permease (azaleucine resistance),	1	-	532882	533685		66.6346	67.6053	65.9177		71.508	62.2981	66.0976	70.3382	67.9473	64.5304	69.7681	66.6796	61.3055
H16_A0510	predicted phosphotransferase to Ser/Thr protein kinases,	1	-	533690	534724		33.7285	34.3079	32.3504		34.8269	33.1376	33.2209	34.5676	35.6432	32.7128	31.9711	32.5878	32.4922
H16_A0511	ostA, organic solvent tolerance protein	1	+	534941	537382		142.75	121.675	123.783		155.926	137.911	134.412	118.259	127.191	119.575	112.551	127.493	131.304
H16_A0512	Peptidyl-prolyl cis-trans isomerase (rotamase c)protein,	1	+	537392	538867		220.894	202.624	232.963		235.577	222.022	205.083	201.465	208.836	197.569	229.046	229.999	239.844
H16_A0513	pdxA1, 4-Hydroxythreonine-4-phosphate dehydrogenase	1	+	538897	540000		170.779	176.007	209.357		177.435	178.572	156.33	166.271	185.857	175.894	210.549	202.688	214.835
H16_A0514	ksgA, dimethyladenosine transferase (rRNA methylation)	1	+	540018	540860		92.2472	88.8116	90.0522		94.0554	94.3319	88.3543	83.2834	95.15	88.0015	92.8916	87.9105	89.3545
H16_A0515	trpS, Tryptophanyl-tRNA synthetase	1	+	540917	541951		96.7579	125.71	109.145		103.148	101.027	86.0985	113.947	135.183	127.999	96.2618	110.532	120.643
H16_A0516	predicted permease, DMT superfamily,	1	-	542004	542909		141.724	117.084	146.698		143.716	150.366	131.089	114.384	122.4	114.467	150.938	147.529	141.626
H16_A0517	gloA1, lactoylglutathione lyase (methylglyoxalase)	1	-	542922	543329		187.197	124.594	114.306		199.624	196.236	165.732	110.922	138.119	124.743	108.399	114.428	120.091
H16_A0518	conserved hypothetical protein,	1	-	543413	544273		68.4409	41.5004	35.8102		70.8074	72.813	61.7024	37.4179	45.7541	41.3293	32.8847	37.556	36.9899
H16_A0519	plsC1, 1-Acylglycerol-3-phosphate O-acyltransferase	1	-	544270	545034		63.8378	49.1261	39.4712		65.6327	64.1584	61.7223	47.3769	52.2151	47.7864	35.2235	40.6449	42.5452
H16_A0520	histidinol phosphatase or related phosphatase,	1	-	545076	545663		81.8772	66.1569	59.4333		84.005	85.4252	76.2016	69.3409	69.6283	59.5015	63.0228	59.5846	55.6924
H16_A0521	glyS, Glycyl-tRNA synthetase beta subunit	1	-	545685	547808		104.775	81.3008	60.9843		109.942	107.574	96.8082	83.7082	84.6407	75.5535	64.6819	59.0837	59.1874
H16_A0522	conserved hypothetical protein,	1	-	547845	548474		95.5168	69.4928	66.6855		106.404	100.069	80.0778	69.7926	73.6761	65.0097	69.243	69.9502	60.8632
H16_A0523	glyQ, Glycyl-tRNA synthetase alpha subunit	1	-	548471	549499		142.236	123.446	119.547		147.329	141.992	137.388	122.071	126.899	121.367	107.443	122.446	128.751
H16_A0524	lnt, Apolipoprotein N-acyltransferase	1	-	550010	551620		314.661	318.647	268.247		322.212	320.756	301.014	301.26	305.947	348.736	276.581	260.047	268.113
H16_A0525	corC, Putative Mg2+ and Co2+ transporter	1	-	551617	552504		147.796	155.193	93.7113		147.87	150.791	144.725	135.121	161.211	169.246	84.2768	95.4477	101.41
H16_A0526	diacylglycerol kinase,	1	-	552649	553395		118.195	101.59	72.6456		120.573	119.759	114.255	103.341	108.325	93.1056	68.5227	73.6008	75.8132
H16_A0527	phoH, phosphate starvation-inducible protein PhoH,predicted ATPase	1	-	553396	554394		68.448	57.9358	46.569		74.4489	69.3404	61.5549	60.525	61.3851	51.8973	50.5867	43.2576	45.8627
H16_A0528	miaB, 2-Methylthioadenine synthetase	1	-	554428	555780		47.6708	30.7995	41.1173		50.079	48.9375	43.9958	31.322	33.4243	27.6522	40.1468	43.1664	40.0386
H16_A0529	Hypothetical protein,	1	-	555870	556271		145.287	63.3376	123.341		140.336	136.952	158.572	68.9044	61.7859	59.3225	150.392	114.235	105.395
H16_A0530	eriC, chloride channel protein	1	-	556385	558070		50.885	54.4512	55.4977		52.826	51.4874	48.3416	53.3735	56.4526	53.5275	55.2339	55.8736	55.3854
H16_A0531	rhlE1, ATP-dependent RNA helicase	1	+	558370	559932		104.754	67.7658	83.5938		105.963	106.739	101.561	66.0086	69.1224	68.1663	85.4066	81.0272	84.3476
H16_A0532	conserved hypothetical protein,	1	+	559951	560997		56.9898	127.715	98.9117		58.9527	54.989	57.0276	135.291	120.943	126.911	114.546	87.694	94.4954
H16_A0533	universal stress protein, UspA family,	1	-	561044	561529		158.594	625.54	418.18		147.628	145.512	182.643	707.362	589.531	579.727	444.251	401.492	408.796
H16_A0534	caiB, Predicted L-carnitine dehydratase/alpha-methylacyl-CoA racemase	1	+	561836	562903		30.786	38.2068	42.008		32.8553	30.1634	29.3391	38.1401	38.8653	37.615	40.3534	42.334	43.3365
H16_A0535	putative carboxymuconolactone decarboxylase,	1	+	562900	563277		42.9207	47.5947	65.4319		45.0281	43.4651	40.2691	48.8037	47.3004	46.6799	67.5598	61.9441	66.7919
H16_A0536	response regulator, NarL-family,	1	+	563439	564065		10.6285	6.88459	13.1459		10.7774	9.85724	11.2508	6.59466	6.42893	7.63017	13.9153	13.6843	11.838
H16_A0537	Uncharacterized protein conserved in bacteria,	1	+	564150	565742		61.8442	63.675	81.9386		67.0842	59.6104	58.8381	59.3906	69.5713	62.0632	78.8743	78.5045	88.4369
H16_A0538	Uncharacterized protein conserved in bacteria,	1	+	565773	566360		98.3305	73.7014	85.2087		103.509	101.167	90.3153	66.1051	77.4254	77.5738	83.5228	85.989	86.1143
H16_A0540	Putative MFS transporter, MHS family,	1	-	566679	568376		19.6438	321.278	12.2986		18.515	20.8447	19.5718	413.08	406.31	144.443	10.7279	13.7842	12.3838
H16_A0541	predicted membrane protein,	1	-	568620	568955		10.9702	9.76458	9.28709		11.2565	12.3896	9.2645	9.46132	9.98883	9.84361	9.65047	8.39316	9.81763
H16_A0542	signal transduction histidine kinase,	1	-	568952	570403		30.6981	24.8493	28.6664		34.4811	31.3286	26.2845	24.1675	26.1748	24.2056	28.3883	28.3392	29.2719
H16_A0543	response regulator, OmpR-family,	1	-	570559	571248		84.1172	72.4189	81.2272		89.2793	85.2531	77.8192	69.7947	78.5918	68.8701	74.2821	83.6412	85.7583
H16_A0544	cA, Recobination protein RecA	1	+	571475	572539		680.776	629.541	705.493		733.928	691.826	616.573	623.977	657.205	607.44	684.124	723.236	709.118
H16_A0545	Uncharacterized protein conserved in bacteria,putative regulatory protein,	1	+	572641	573117		32.7218	24.4649	29.8678		33.887	34.5649	29.7136	26.5041	24.2755	22.6153	30.9799	31.3043	27.3193
H16_A0546	conserved hypothetical protein,	1	+	573261	573956		264.971	182.675	112.908		278.418	269.996	246.499	177.693	191.978	178.353	106.107	110.28	122.337
H16_A0547	sucC, Succinyl-CoA synthetase beta chain	1	+	574046	575212		551.656	487.918	175.766		588.007	522.795	544.164	482.53	498.771	482.451	165.574	180.301	181.422
H16_A0548	sucD, Succinyl-CoA synthetase alpha chain	1	+	575312	576193		683.371	576.234	267.61		703.288	673.984	672.842	579.971	579.924	568.806	223.824	286.155	292.852
H16_A0549	integral membrane protein,	1	+	576429	577124		86.7778	428.081	171.814		89.8993	91.5268	78.9073	400.806	419.976	463.462	170.194	169.312	175.937
H16_A0550	pilA, Type IV pilus structural subunit PilA	1	+	577442	577936		311.949	56.7785	88.2152		309.045	327.731	299.073	53.9252	55.9306	60.4798	91.8772	101.218	71.55
H16_A0551	O-antigen ligase and related enzymes,	1	+	578029	579828		22.6651	19.9384	19.6611		23.7395	23.2595	20.9964	20.3213	20.6297	18.8642	18.6017	21.9112	18.4705
H16_A0552	Hypothetical protein,	1	-	579830	580345		36.4621	28.8679	39.5186		38.4024	38.6241	32.3598	31.0464	31.3413	24.216	37.472	42.0118	39.0719
H16_A0553	Hypothetical protein,	1	-	580360	580794		54.4121	45.2178	52.9573		52.6288	56.3058	54.3017	43.3633	46.8627	45.4273	53.3606	49.8614	55.65
H16_A0554	moaC, molybdenum cofactor biosynthesis protein C	1	-	581024	581503		56.3131	47.1358	58.2369		61.5291	58.4501	48.9602	42.8694	49.5822	48.9557	57.4215	58.1276	59.1615
H16_A0555	zinc metalloprotease,	1	+	581705	583438		36.4242	37.7139	48.2085		36.2096	35.4314	37.6317	40.0648	36.9308	36.1461	47.0175	48.9768	48.6314
H16_A0556	conserved hypothetical protein,	1	-	583448	584038		56.7098	69.9918	75.8106		57.3507	58.2308	54.548	69.9234	73.424	66.6279	75.0621	74.173	78.1968
H16_A0557	predicted hydrolase of the alpha/beta-hydrolase fold,	1	-	584079	585173		26.9128	37.9576	19.4189		29.5966	27.2297	23.9121	37.0587	40.11	36.7043	17.8689	20.6472	19.7405
H16_A0558	conserved hypothetical protein,	1	-	585220	585660		109.066	99.0907	75.3179		117.656	112.15	97.3929	86.4665	110.341	100.464	72.2614	76.5169	77.1755
H16_A0559	rfaF3, ADP-heptose	1	-	585692	586714		34.3316	32.8269	38.4346		38.4193	32.5774	31.998	32.9661	35.2135	30.3011	37.3691	40.8005	37.1344
H16_A0560	conserved hypothetical protein,	1	-	586833	587027		69.8816	111.965	61.9294		76.8002	64.6306	68.2141	109.293	125.84	100.762	61.576	63.303	60.9091
H16_A0561	Branched-chain amino acid aminotransferase,	1	-	587125	588045		318.833	604.741	467.575		324.235	324.679	307.587	589.81	611.805	612.609	432.967	476.112	493.645
H16_A0562	Superfamily II DNA/RNA helicase, SNF2 family,	1	+	588161	591232		31.5869	32.7717	33.566		34.048	30.9768	29.7358	34.452	33.4311	30.4321	33.5627	34.025	33.1103
H16_A0563	probable extra-cytoplasmic solute receptor,	1	+	591414	592433		56.7407	58.6825	54.2441		59.4292	57.8397	52.9531	62.2631	61.1274	52.6571	49.6088	58.3183	54.8053
H16_A0564	transcriptional regulator, LuxR-family,	1	-	592450	593592		92.3653	88.6482	93.503		99.3284	92.7723	84.9952	89.263	92.3849	84.2968	93.4826	97.9202	89.1062
H16_A0565	transcriptional regulator, LuxR-family,	1	-	593693	594799		102.415	80.695	93.8112		98.7047	103.579	104.961	78.9827	82.8193	80.283	88.7058	100.603	92.1245
H16_A0566	pgk, phosphoglycerate kinase	1	+	595182	596378		579.508	511.195	508.508		608.905	595.269	534.35	472.091	542.765	518.728	507.911	505.052	512.561
H16_A0567	pyk1, pyruvate kinase	1	+	596433	597869		307.681	263.584	223.806		327.362	310.117	285.564	253.63	287.968	249.153	234.207	221.25	215.962
H16_A0568	fba, Fructose-bisphosphate aldolase	1	+	597920	598984		365.089	434.347	178.116		376.419	368.234	350.614	405.192	455.513	442.337	177.811	169.188	187.347
H16_A0569	purC, Phosphoribosylaminoimidazole-succinocarboxamide synthase (SAICAR synthetase)	1	+	599089	599997		253.491	274.802	179.665		259.28	258.804	242.39	264.707	290.89	268.808	165.546	179.922	193.526
H16_A0570	purE, phosphoribosylaminoimidazole carboxylase catalytic subunit	1	+	600157	600654		141.949	173.31	185.097		128.909	154.916	142.021	184.933	168.951	166.045	191.951	186.7	176.64
H16_A0571	purK, phosphoribosylaminoimidazole carboxylase ATPase subunit	1	+	600697	601941		138.799	173.404	167.274		129.423	149.703	137.272	163.497	184.104	172.61	171.67	163.578	166.573
H16_A0572	sua, putative translation factor (SUA5)	1	+	601976	602953		43.4269	75.3978	78.8645		39.8603	47.7993	42.6211	73.0281	79.2097	73.9556	72.1622	84.2165	80.2148
H16_A0573	predicted membrane protein,	1	-	603156	603482		24.4953	56.4047	34.4786		22.1683	27.0124	24.3053	52.4892	59.7319	56.993	33.9559	33.4387	36.0413
H16_A0574	Branched-chain amino acid transport protein,	1	-	603479	604285		10.9072	37.4942	14.9165		11.4219	11.1982	10.1014	34.7299	37.8755	39.8773	13.1077	15.9881	15.6538
H16_A0575	dacB, D-Alanyl-D-alanine carboxypeptidase, S13 family	1	-	604496	606097		39.1003	32.8716	51.1072		42.6512	40.0958	34.554	32.0341	34.694	31.8869	49.1425	51.3943	52.7847
H16_A0576	transcriptional regulator, MarR-family,	1	-	606146	606733		20.3171	10.9531	23.0557		21.2322	19.35	20.369	11.5318	11.1711	10.1564	21.6458	22.6331	24.8883
H16_A0577	ABC-type transporter, periplasmic component, HAAT family	1	-	606730	607914		7.74937	5.10274	8.30565		8.57716	7.79883	6.87213	5.02811	4.97662	5.30349	7.37788	9.07059	8.4685
H16_A0578	2-Polyprenyl-6-methoxyphenol hydroxylase or related FAD-dependent oxidoreductase,	1	-	607933	609186		11.565	4.88887	15.6054		11.6446	11.5847	11.4657	5.06661	4.53095	5.06905	15.1602	15.3591	16.2968
H16_A0579	hypothetical membrane spanning protein,	1	-	609343	609795		29.8365	16.7573	44.9472		31.163	29.1014	29.245	17.6475	17.8003	14.824	43.2266	44.264	47.351
H16_A0580	transcriptional regulator, LysR-family,	1	+	609907	610812		20.5983	19.1347	43.1845		22.6334	19.0596	20.1019	21.6261	18.2565	17.5216	41.1306	45.9995	42.4234
H16_A0581	acrC1, Cation/multidrug efflux system outer membrane porin	1	-	610799	612292		35.8252	30.717	57.2709		39.9856	37.8093	29.6807	30.4547	32.3983	29.298	57.3536	58.9232	55.536
H16_A0582	acrB1a, Cation/multidrug efflux pump	1	-	612295	615594		16.4114	12.1792	17.2328		16.7094	17.2618	15.2632	12.8663	11.8181	11.8533	16.7227	18.1803	16.7954
H16_A0583	acrB1b, Cation/multidrug efflux pump	1	-	615597	618719		27.5317	17.6153	26.0377		29.369	27.8623	25.3637	16.8944	17.6044	18.3471	27.1642	25.8417	25.1072
H16_A0584	acrA1, Cation/multidrug efflux system, mebrane-fusion component	1	-	618729	620180		10.1606	7.93692	11.0391		10.7199	9.63191	10.1299	8.08535	8.0904	7.63502	11.3471	10.4237	11.3464
H16_A0586	response regulator, OmpR-family,	1	+	620519	621262		7.73034	8.37466	9.08254		9.05915	7.64508	6.48681	8.62722	7.59521	8.90155	9.43598	8.36921	9.44241
H16_A0587	signal transduction histidine kinase,	1	+	621315	622586		19.0023	20.0866	20.3744		18.8639	19.6185	18.5246	18.2841	19.9741	22.0017	19.4072	20.2213	21.4946
H16_A0588	predicted membrane protein,	1	-	622616	623224		45.666	60.1319	39.1581		48.738	45.6776	42.5826	59.7987	59.5311	61.0659	38.1409	39.8867	39.4466
H16_A0589	ebsC, uncharacterized conserved protein	1	-	623335	623826		34.5328	49.1659	24.8516		38.0844	34.6274	30.8866	47.789	50.4498	49.2591	25.7235	26.0251	22.8062
H16_A0590	xerD1, Site-specific recombinase XerD	1	-	623850	624788		54.8655	60.1135	33.8874		61.0332	56.8943	46.6691	58.1057	61.5953	60.6396	32.7327	35.1708	33.7586
H16_A0591	Methylated-DNA [protein]-cysteine S-methyltransferase,	1	-	624785	625264		45.8162	46.7052	30.9667		50.7584	47.7586	38.9317	45.4688	51.6438	43.003	31.728	29.3488	31.8235
H16_A0592	probable extra-cytoplasmic solute receptor,	1	-	625371	626339		272.072	87.241	180.796		273.592	273.275	269.349	96.1544	100.283	65.2857	155.136	191.355	195.897
H16_A0593	conserved hypothetical protein,	1	-	626443	627006		141.837	44.8596	190.023		145.689	144.263	135.559	51.9106	46.3659	36.3024	157.722	194.309	218.037
H16_A0594	predicted permease,	1	+	627302	628195		26.742	36.9106	43.6866		29.8671	26.9018	23.4572	38.407	36.7072	35.6176	44.2304	46.4739	40.3557
H16_A0595	Uncharacterized Fe-S protein,	1	-	628192	629397		78.4414	75.8649	86.5937		83.3685	76.9523	75.0033	72.9476	76.8304	77.8167	85.5589	87.6794	86.5429
H16_A0596	Predicted ATPase or kinase,	1	+	629414	629926		42.0835	44.3536	34.1876		45.6568	41.5838	39.01	40.3429	50.5622	42.1557	32.8741	33.3589	36.33
H16_A0597	amiC, N-Acetylmuramoyl-L-alanine amidase	1	+	629920	631422		80.0564	93.8277	76.2475		91.0703	78.673	70.4258	85.7374	94.6064	101.139	79.093	75.461	74.1885
H16_A0598	putative sodium-dependent transporter,	1	-	631479	632504		45.9057	66.8375	30.9422		51.7004	47.608	38.4088	65.1714	63.7764	71.5647	34.0358	30.0255	28.7652
H16_A0599	transcriptional regulator, LysR-family,	1	+	632608	633525		64.5956	80.0659	75.9467		70.3806	65.609	57.7973	74.6714	81.9839	83.5425	80.1131	73.3876	74.3394
H16_A0600	SAM-dependent methyltransferase,	1	-	633541	634320		20.0018	19.5633	20.4821		22.007	20.1332	17.8652	18.4369	21.6976	18.5555	20.1775	20.2678	21.0011
H16_A0601	hypothetical membrane associated protein,	1	+	634476	635288		34.0117	23.1667	35.6766		37.1848	31.9904	32.86	22.4432	24.5095	22.5473	35.1276	36.7352	35.1669
H16_A0602	Short-chain alcohol dehydrogenase/3-hydroxyacyl-CoA dehydrogenase,	1	-	635307	636065		135.5	118.358	112.327		136.52	138.7	131.28	103.542	124.152	127.378	102.513	116.76	117.71
H16_A0603	adk, adenylate kinase	1	-	636282	636947		648.738	662.167	542.44		689.942	659.41	596.861	731.383	713.17	541.947	523.389	553.788	550.141
H16_A0604	kdsB, 3-Deoxy-manno-octulosonate cytidylyltransferase	1	-	637329	638138		92.8951	81.8507	112.132		98.9835	93.7651	85.9367	86.236	84.1355	75.1807	116.79	110.238	109.368
H16_A0605	conserved hypothetical protein,	1	-	638148	638354		50.7349	38.616	43.5814		52.3325	47.1474	52.725	40.6354	41.0572	34.1553	42.4442	47.7834	40.5167
H16_A0606	lpxK, Tetraacyldisaccharide-1-P 4'-kinase	1	-	638335	639438		27.6145	22.6143	34.2373		30.9847	27.1635	24.6953	22.8148	23.6365	21.3916	35.7881	34.1139	32.8099
H16_A0607	tolR, biopolymer transport protein	1	-	639589	640020		53.3389	36.9787	46.7876		58.859	55.5777	45.5802	38.7914	40.4035	31.7412	50.4898	44.8178	45.0551
H16_A0608	tolQ, biopolymer transport channel protein	1	-	640042	640761		81.0272	67.7953	81.5027		94.8426	85.0359	63.203	67.9866	74.4805	60.9189	84.7164	83.7758	76.016
H16_A0609	xseA, Exodeoxyribonuclease VII, large subunit	1	+	641690	643120		41.1388	31.8696	51.5437		42.5639	42.8575	37.995	34.8504	31.9095	28.8489	52.3711	52.0628	50.1973
H16_A0610	sodA, superoxide dismutase	1	+	643332	643913		462.076	326.652	365.961		487.927	460.844	437.455	357.165	368.316	254.474	333.931	385.13	378.822
H16_A0611	acrB2, Cation/multidrug efflux pump	1	-	644100	647201		4.20932	4.03143	4.85586		4.33025	4.43065	3.86705	4.01253	4.28553	3.79623	4.48697	5.13144	4.94916
H16_A0612	acrA2, Cation/multidrug efflux system, mebrane-fusion component	1	-	647198	648385		13.8237	11.4261	17.4993		15.7235	13.2795	12.468	9.64496	11.8434	12.7899	16.5748	18.1662	17.757
H16_A0613	transcriptional regulator, TetR/AcrR-family,	1	-	648489	649106		91.3083	78.0907	83.7221		88.0893	98.3959	87.4397	73.6523	85.0089	75.6108	77.9337	82.9729	90.2596
H16_A0614	tolC, outer membrane protein	1	+	649160	650716		3.04137	5.9647	3.51192		2.95466	2.97261	3.19683	4.0289	5.98018	7.885	3.05856	3.90747	3.56973
H16_A0615	hpaI1, 2,4-dihydroxyhept-2-ene-1,7-dioic acid aldolase	1	+	651329	652153		30.1895	29.7811	40.9557		28.4179	29.5151	32.6354	29.7167	30.6388	28.9878	41.2097	39.2603	42.397
H16_A0616	Putative NADPH-quinone reductase,	1	-	652469	653050		7.66246	10.4867	13.6381		6.72013	8.21614	8.05113	12.0302	9.50659	9.92336	13.79	14.1583	12.9659
H16_A0617	carboxylesterase type B,	1	-	653092	654435		6.56694	23.7922	18.4642		6.31981	6.54981	6.83122	27.2779	22.3511	21.7475	20.9871	17.0705	17.335
H16_A0618	NADPH, quinone reductase or related Zn-dependent oxidoreductase	1	+	655092	656147		17.2161	19.9765	26.8279		16.3549	17.7958	17.4976	18.816	20.1865	20.927	27.7626	24.6514	28.0698
H16_A0619	YcaC related amidohydrolase,	1	+	656464	657090		53.3283	59.2209	64.5376		54.6744	53.3601	51.9503	55.942	57.7847	63.9359	62.2255	62.0607	69.3267
H16_A0620	Hypothetical protein,	1	+	657138	657449		25.7801	36.7973	42.9378		25.4154	24.4936	27.4312	35.4527	39.0486	35.8907	41.6126	44.261	42.9397
H16_A0621	outer membrane protein (porin),	1	+	657932	659026		2.57451	2.35066	3.54891		2.17985	2.8894	2.65428	2.35092	2.28038	2.42068	2.6038	4.38032	3.66261
H16_A0622	probable extra-cytoplasmic solute receptor,	1	+	659073	660053		1.03993	0.864689	1.2744		0.822352	1.09093	1.20651	0.685167	1.15717	0.751729	1.18319	1.29847	1.34155
H16_A0623	predicted metal-dependent hydrolase with the TIM-barrel fold,	1	+	660113	661822		1.37206	1.32769	1.89223		1.40958	1.51803	1.18856	1.39498	1.37736	1.21073	1.8802	2.22265	1.57384
H16_A0624	hpaF, 5-Carboxymethyl-2-hydroxymuconate isomerase	1	+	661859	662251		0.75479	0.78429	1.15375		0.703908	0.807861	0.752602	1.15781	0.513265	0.681797	1.34057	1.44958	0.671095
H16_A0625	outer membrane protein (porin),	1	+	662307	663398		1.29273	1.39544	1.8084		1.42247	1.30828	1.14743	1.08786	1.64324	1.45523	2.07272	1.63602	1.71645
H16_A0626	VgrG protein, uncharacterized protein conserved in bacteria,	1	+	663643	666252		5.43488	3.26729	5.26249		5.3338	5.75235	5.2185	3.21148	3.33915	3.25123	5.4121	4.96676	5.40861
H16_A0627	conserved hypothetical protein,	1	+	666242	668068		6.73282	5.90949	6.10202		6.78919	6.53018	6.87908	5.8221	5.487	6.41938	5.688	6.32164	6.29643
H16_A0628	conserved hypothetical protein,	1	+	668065	669276		11.642	11.8511	12.5209		11.4689	12.2728	11.1843	11.9352	11.3657	12.2524	11.706	12.8267	13.03
H16_A0629	hypothetical membrane associated protein,	1	+	669344	669784		4.58198	3.48655	3.61264		4.13199	4.97422	4.63973	3.68832	3.42724	3.34409	3.7474	4.17215	2.91837
H16_A0630	transcriptional regulator, LysR-family,	1	-	669840	670787		2.72264	2.07475	2.04945		2.69991	2.75213	2.71589	2.04829	2.19934	1.97663	1.95634	1.91512	2.2769
H16_A0631	transcriptional regulator, LacI-family,	1	-	670864	671877		14.8102	15.4778	14.7643		15.9831	15.2334	13.2141	14.5313	16.766	15.136	15.0555	14.9144	14.3231
H16_A0632	NADPH, quinone reductase or related Zn-dependent oxidoreductase	1	+	672103	673044		2.32845	2.21435	2.53085		2.75213	2.18361	2.0496	2.36684	2.20581	2.07042	2.24267	3.17441	2.17549
H16_A0633	pcaH2, Protocatechuate 3,4-dioxygenase beta subunit	1	-	673308	674285		3.36038	2.19523	2.95438		3.49667	2.92194	3.66252	1.79323	2.56848	2.22398	2.81032	2.71575	3.33708
H16_A0634	Hypothetical protein,	1	-	674623	675177		4.53674	3.7324	4.92732		3.49966	4.70647	5.4041	3.85374	4.01562	3.32785	5.32405	5.11837	4.33955
H16_A0635	Uracil-DNA glycosylase,	1	-	675392	676096		12.8441	15.2077	18.8523		11.7552	13.7377	13.0393	16.7398	15.6076	13.2756	18.437	19.7404	18.3796
H16_A0636	pinR, Site-specific recombinase, DNA invertase Pin homolog	1	-	676035	676730		6.22972	7.37027	9.30711		6.24863	6.72926	5.71127	8.07921	7.03819	6.99341	9.6369	9.87141	8.41301
H16_A0637	conserved hypothetical protein,	1	+	677019	677486		13.3212	7.56376	10.4744		12.3682	13.6688	13.9265	6.99006	7.21096	8.49027	8.88564	11.204	11.3337
H16_A0638	Ferredoxin,	1	+	677621	677950		46.1089	24.5315	28.1711		47.1735	45.6825	45.4708	23.3821	27.2991	22.9133	29.0388	28.0376	27.437
H16_A0639	fdsR, transcriptional regulator of formate dehydrogenase operon	1	-	677947	679041		65.506	27.8269	39.0876		72.5874	63.3887	60.542	28.4329	29.2981	25.7497	40.1243	38.2045	38.9342
H16_A0640	fdsG, NAD-dependent formate dehydrogenase gamma subunit	1	+	679192	679722		50.5118	12.4024	15.0378		62.0759	44.6021	44.8574	10.0517	15.0978	12.0578	16.2645	15.1669	13.682
H16_A0641	fdsB, NAD-dependent formate dehydrogenase beta subunit	1	+	679719	681281		104.139	12.3117	23.3879		119.463	92.6055	100.347	11.9506	13.6474	11.3371	25.1464	23.0343	21.9828
H16_A0642	fdsA, NAD-dependent formate dehydrogenase alpha subunit	1	+	681317	684196		93.7579	6.86732	13.3546		106.194	82.0388	93.0405	6.24409	8.12456	6.23332	12.2174	14.2497	13.5967
H16_A0643	fdsC, Uncharacterized protein required for formate dehydrogenase activity	1	+	684212	685078		147.444	9.52269	14.8631		148.601	149.583	144.148	9.34041	10.5354	8.69224	14.105	16.7247	13.7595
H16_A0644	fdsD, NAD-dependent formate dehydrogenase delta subunit	1	+	685075	685299		111.57	12.3158	16.9254		101.018	121.149	112.543	13.13	13.5087	10.3087	14.298	19.8542	16.6239
H16_A0645	Uncharacterized protein conserved in bacteria,ImpA-related,	1	-	685318	686364		50.8837	9.43632	10.9072		47.9074	55.5222	49.2214	10.0363	8.69762	9.57508	10.2297	11.4593	11.0326
H16_A0646	protein of unknown function,	1	-	686367	687407		11.9338	4.67715	5.29438		10.7449	13.1826	11.8741	4.16031	4.96396	4.90716	5.53708	4.54955	5.79652
H16_A0647	Uncharacterized protein conserved in bacteria,	1	-	687410	689320		2.78051	2.79956	2.96979		2.82583	2.50427	3.01143	2.92311	3.01283	2.46275	2.86141	2.9536	3.09435
H16_A0648	Uncharacterized protein conserved in bacteria,	1	-	689295	689816		2.01865	2.13523	2.02685		2.04618	1.94798	2.0618	2.43917	2.35761	1.60891	1.89057	2.4	1.78998
H16_A0649	impE, ImpE family protein	1	-	689809	690645		4.04981	4.11952	5.02236		4.29805	3.92749	3.92389	4.77968	4.02927	3.54961	5.56123	4.66689	4.83897
H16_A0650	Hypothetical protein,	1	-	690635	691237		2.72468	4.80677	3.66478		2.81306	2.68635	2.67464	4.38534	5.17605	4.85892	2.7621	3.64691	4.58532
H16_A0651	clpC1, ATP-dependent protease Clp, ATPase subunit	1	+	691692	694406		2.06733	4.43374	4.94868		2.36729	1.82728	2.00742	4.83558	4.66845	3.7972	4.70899	4.7449	5.39216
H16_A0652	conserved hypothetical protein,	1	+	694446	694979		2.76576	5.28743	5.40632		3.19652	2.83999	2.26078	5.85745	5.45078	4.55405	5.44272	5.49621	5.28004
H16_A0653	conserved hypothetical protein,	1	+	695029	696522		2.43758	3.32024	3.15072		2.56426	2.43097	2.3175	3.2544	3.50798	3.19834	3.23995	3.30733	2.90489
H16_A0654	Hemolysin-coregulated protein,	1	+	696651	697136		12.7494	55.7392	60.7813		13.6922	11.0008	13.5553	53.3165	62.7518	51.1493	59.3205	58.2468	64.7765
H16_A0655	hypothetical membrane associated protein,	1	+	697450	698544		4.77	6.11868	5.0661		5.0462	3.89117	5.37263	6.68782	5.82527	5.84295	5.02616	4.72513	5.447
H16_A0656	conserved hypothetical protein,	1	+	698568	701162		4.82464	5.49687	6.01307		4.99274	4.70771	4.77348	5.33646	5.82794	5.32621	6.17545	5.68027	6.1835
H16_A0657	conserved hypothetical protein,	1	+	701196	703544		4.37856	7.12531	7.72265		4.28778	4.17774	4.67016	6.62319	8.19585	6.5569	7.16882	7.93969	8.05944
H16_A0658	Hypothetical protein,	1	+	703636	705096		7.39317	11.2731	12.4917		6.79566	8.06139	7.32246	11.3025	12.0856	10.4313	11.701	12.1234	13.6506
H16_A0659	Hypothetical protein,	1	+	705214	706671		7.84753	10.6445	12.1105		7.65655	7.69996	8.18609	9.69965	11.5958	10.6382	11.1319	11.1279	14.0716
H16_A0660	Uncharacterized protein conserved in bacteria,	1	+	707107	707613		10.0311	11.5491	12.1045		9.01149	10.7448	10.3369	12.0446	11.9023	10.7005	13.2414	10.5639	12.5082
H16_A0661	Bacterial protein of unknown function,	1	+	707618	708961		9.73527	10.3749	10.5669		8.97372	9.86562	10.3665	11.0017	9.65545	10.4676	10.9058	10.2331	10.5619
H16_A0662	outer membrane protein,	1	+	708958	710235		10.8195	11.4134	12.8165		10.6952	10.6143	11.1489	11.5537	10.8745	11.812	13.1475	12.1669	13.1352
H16_A0663	protein of unknown function, ImcF-related,	1	+	710248	714069		12.9325	21.1438	19.1318		12.9189	12.3691	13.5095	21.3418	19.3178	22.7719	18.4449	18.26	20.6904
H16_A0664	conserved hypothetical protein,	1	+	714048	715145		30.2289	86.4406	68.5827		31.8566	29.5323	29.2976	84.1547	81.8331	93.3341	80.6044	59.1325	66.0111
H16_A0665	putative bifunctional transglycosylase and transpeptidase,	1	-	714828	715523		8.87344	38.7126	29.2429		8.57564	7.98717	10.0575	39.341	38.0441	38.7528	28.8911	26.7281	32.1096
H16_A0666	ldh, L-Lactate dehydrogenase	1	-	715582	716631		44.6212	484.606	470.797		46.7153	37.2938	49.8544	449.269	475.631	528.919	503.793	425.132	483.464
H16_A0667	Sodium, sulfate symporter transmembrane region	1	-	716645	718186		68.3021	873.489	528.241		65.8269	63.0181	76.0612	896.349	844.96	879.158	612.49	476.923	495.309
H16_A0668	Hypothetical protein,	1	+	718621	718866		104.576	541.991	298.235		101.799	102.661	109.268	548.464	489.727	587.783	287.991	284.159	322.555
H16_A0669	protein tyrosine/serine phosphatase,	1	+	718917	719738		74.9658	374.359	256.5		75.1822	77.5837	72.1315	358.172	325.107	439.798	271.512	238.839	259.149
H16_A0670	ackA2, acetate kinase	1	-	719740	721203		26.7386	59.1398	65.1285		28.0431	26.2791	25.8937	51.2549	49.628	76.5364	71.4486	57.4315	66.5054
H16_A0671	conserved hypothetical protein,	1	+	721496	723781		51.3237	17.9402	50.5933		57.4846	43.8542	52.6323	18.4841	17.914	17.4226	53.0818	50.6707	48.0274
H16_A0672	transcriptional repressor-molybdenum-binding protein,	1	+	723866	724660		31.8255	21.4148	30.1036		32.8623	30.4288	32.1853	22.022	22.6977	19.5247	29.9291	29.8826	30.4991
H16_A0673	lysE, lysine efflux permease	1	+	724687	725355		26.5538	18.3619	20.4034		25.1173	26.3552	28.189	19.1685	17.7765	18.1407	21.0802	22.1087	18.0214
H16_A0674	adenylate cyclase, class 2,	1	+	725374	725913		59.9827	52.5665	63.8913		60.4277	59.7036	59.8166	54.3483	53.871	49.4801	70.7625	66.9599	53.9514
H16_A0675	modC, ABC-type transporter, ATPase component	1	-	725883	726605		240.56	314.467	299.946		265.13	233.642	222.907	310.191	327.091	306.119	311.085	296.457	292.294
H16_A0676	modB, ABC-type transporter, permease component	1	-	726619	727329		323.412	431.532	393.204		359.312	318.245	292.678	437.281	451.699	405.617	426.924	398.87	353.819
H16_A0677	modA, ABC-type transporter, periplasmic component	1	-	727348	728121		334.381	422.007	417.376		354.46	329.892	318.791	439.994	443.329	382.699	393.968	429.25	428.91
H16_A0678	conserved hypothetical protein,	1	-	728333	728527		17.9986	32.8858	27.8092		19.6044	17.554	16.8376	33.7558	34.6397	30.2618	23.7782	28.9638	30.6856
H16_A0679	lactate dehydrogenase or related dehydrogenase,	1	-	728599	729540		27.4821	22.66	39.7868		29.4054	27.8089	25.2319	24.8792	22.2429	20.8581	39.7071	41.1938	38.4595
H16_A0680	Nucleoside 2-deoxyribosyltransferase,	1	+	729593	730279		40.2393	38.5717	64.6652		44.7666	40.2107	35.7405	40.2062	38.3083	37.2006	61.3094	67.0838	65.6024
H16_A0681	conserved hypothetical protein,	1	-	730276	730881		133.246	99.6423	164.782		150.384	131.466	117.887	107.895	97.7552	93.2766	172.231	168.796	153.32
H16_A0682	pqiB, Paraquat-inducible protein B	1	-	730878	732533		63.9315	39.9689	61.0965		69.5407	63.169	59.0849	40.0473	41.6781	38.1812	61.955	62.4769	58.8576
H16_A0683	pqiA1, uncharacterized paraquat-inducible protein A	1	-	732520	733272		24.2479	20.996	28.2868		24.7703	22.1413	25.832	19.9405	22.0182	21.0292	28.0481	27.6972	29.115
H16_A0684	pqiA2, uncharacterized paraquat-inducible protein A	1	-	733269	733958		45.3465	34.7074	49.8529		48.5608	43.5462	43.9326	32.8089	38.2665	33.047	51.1865	45.3204	53.0518
H16_A0685	hypothetical membrane spanning protein/Predictedpermease,	1	-	733958	735115		79.1339	67.3698	100.727		80.8227	79.3179	77.2612	72.8756	69.4049	59.8288	100.439	100.341	101.403
H16_A0686	CBS-domain-containing membrane protein,	1	-	735699	736838		5.78949	4.7547	4.78489		6.53716	6.3387	4.49262	4.51551	5.30785	4.44075	4.45008	5.03025	4.87434
H16_A0687	transcriptional regulator, AsnC-family,	1	-	737018	737482		9.56328	18.0154	17.8645		8.73447	10.4406	9.5148	19.502	18.6417	15.9025	15.1493	20.5209	17.9233
H16_A0688	Amidinotransferase,	1	+	737601	738479		39.7758	22.2126	13.8039		35.4975	46.6783	37.1516	21.5476	23.9528	21.1374	14.2431	13.2611	13.9075
H16_A0689	predicted ornithine cyclodeaminase,	1	+	738515	739600		25.6254	20.4378	15.6525		25.375	29.6783	21.8229	20.8052	20.9322	19.576	15.5932	15.0202	16.3441
H16_A0690	Hypothetical protein,	1	-	739647	740243		29.8208	33.3688	19.3658		27.5001	29.2801	32.6822	32.9365	32.1845	34.9854	19.5759	17.9867	20.5346
H16_A0691	gltR2, response regulator of C4-dicarboxylate transportsystem	1	-	740724	742043		51.0402	41.7221	62.6303		53.5677	53.3909	46.1619	41.9469	43.2838	39.9355	63.1341	61.6942	63.0626
H16_A0692	gltS2, signal transduction histidine kinase regulating C4-dicarboxylate transport system	1	-	742033	743982		36.3912	40.1072	40.0976		38.8426	37.2942	33.0368	39.2629	41.5164	39.5422	38.0551	40.8832	41.3545
H16_A0693	gltP2, Sodium	1	-	744148	745458		2.84144	2.32676	3.95957		2.19085	3.3179	3.01557	2.42469	2.64862	1.90697	4.02538	4.02273	3.83061
H16_A0694	MFS transporter, MHS family,	1	-	746065	747363		12.2392	10.9979	12.9996		12.4017	13.1172	11.1988	10.9783	11.1908	10.8248	12.4287	13.1023	13.4678
H16_A0695	hutU2, urocanate hydratase	1	-	747446	749143		10.3467	13.4414	9.36193		11.1339	10.1334	9.77287	13.0116	12.941	14.3715	9.23474	9.23849	9.61255
H16_A0696	predicted signal transduction protein containinga membrane domain, an EAL and a GGDEF domain,	1	-	749344	752742		8.97567	120.088	11.5654		9.41681	11.7865	5.72371	106.585	111.583	142.096	10.7232	11.8379	12.1352
H16_A0697	conserved hypothetical protein,	1	+	753084	753482		5.13159	6.7875	6.14885		5.36911	5.80476	4.2209	5.80353	6.77963	7.77934	4.95417	6.30409	7.18828
H16_A0698	diheme cytochrome c-type,	1	+	753582	754469		5.11455	8.6796	6.53806		6.14563	5.30968	3.88835	8.38839	6.97305	10.6774	6.09198	6.12467	7.39752
H16_A0699	acyltransferase family protein,	1	-	754479	755543		5.89319	12.6865	5.91917		7.01594	5.33694	5.3267	11.8237	10.0034	16.2325	6.5279	6.18358	5.04603
H16_A0700	coxS2, Aerobic-type carbon monoxide dehydrogenase homolog, 2Fe-2S iron-sulfur subunit	1	+	755899	756363		86.7871	42.9371	65.0714		96.8533	84.7684	78.7396	43.2446	44.7995	40.7672	60.2892	68.6764	66.2485
H16_A0701	coxL2, Aerobic-type carbon monoxide dehydrogenase homolog, large subunit	1	+	756380	758638		102.405	54.6851	95.1616		112.482	99.1124	95.6196	56.7149	53.5362	53.8041	92.8497	97.7865	94.8487
H16_A0702	conserved hypothetical protein,	1	+	758889	759182		125.408	71.665	97.3888		138.652	126.184	111.388	68.2872	66.8903	79.8176	88.7784	102.601	100.787
H16_A0703	putative transglycosylase,	1	-	759202	760776		30.4394	16.5214	19.956		32.7899	30.0949	28.4333	14.0056	17.4347	18.1238	18.3948	20.3694	21.1038
H16_A0704	hypothetical membrane associated protein,	1	-	760923	761342		3.051	2.40154	3.79465		2.34593	3.62912	3.17794	3.23619	2.19953	1.76891	3.71517	3.69105	3.97774
H16_A0705	groES, Co-chaperonin GroES (HSP10)	1	+	761741	762031		1618.28	2476.35	1693.96		1652.62	1746.76	1455.45	3031.38	2639.75	1757.93	1479.08	1738.78	1864
H16_A0706	groEL, Chaperonin GroEL (HSP60 family)	1	+	762078	763721		1454.87	2540.79	2676.51		1535.48	1585.68	1243.45	2989.38	2715.85	1917.13	2428.01	2646.7	2954.82
H16_A0707	hifD, Fimbrial protein	1	+	764103	765062		14.0227	17.6242	24.6376		14.7605	13.7737	13.5339	18.8601	19.0003	15.0122	24.8956	24.411	24.6061
H16_A0708	conserved hypothetical protein,	1	-	765104	765889		25.7265	37.2456	36.1731		27.7493	26.1482	23.282	39.3434	41.0712	31.3222	34.4924	37.4016	36.6253
H16_A0709	tadC1, flp pilus assembly protein TadC	1	-	766100	767074		12.7867	15.3108	16.7771		11.3682	13.0299	13.962	16.1881	14.5982	15.146	16.8537	17.343	16.1344
H16_A0710	tadB1, flp pilus assembly protein TadB	1	-	767155	768132		4.97563	3.82004	5.81973		4.72994	4.4399	5.75706	3.85213	3.67636	3.93161	5.16275	7.12929	5.16716
H16_A0711	cpaF1, flp pilus assembly ATPase CpaF	1	-	768178	769548		8.81419	9.19626	11.587		8.81241	8.60403	9.02615	9.08774	9.35054	9.15051	11.2461	10.6225	12.8924
H16_A0712	cpaE1, flp pilus assembly ATPase	1	-	769610	770803		2.83586	2.99278	3.33498		2.75807	2.55637	3.19315	2.99038	3.01888	2.96909	2.5379	3.64961	3.81742
H16_A0713	tadG1a, flp pilus assembly protein TadG	1	-	770827	771285		4.85478	4.92613	5.73377		4.21973	5.25221	5.09239	4.96724	5.02921	4.78194	5.84189	5.73006	5.62935
H16_A0714	tadG1b, flp pilus assembly protein TadG	1	-	771282	771791		3.65124	5.01381	4.18806		3.50149	3.84312	3.6091	4.63065	4.43371	5.97708	3.1882	4.78397	4.59201
H16_A0715	tadG1c, flp pilus assembly protein TadG	1	-	771801	773054		6.06822	6.4702	6.77109		5.75964	6.31229	6.13274	6.54352	6.42893	6.43815	7.1931	6.7358	6.38437
H16_A0716	conserved hypothetical protein,	1	-	773079	773414		2.4484	1.9581	2.29025		2.88921	2.63782	1.81816	1.73388	1.64857	2.49184	1.36686	2.92584	2.57803
H16_A0717	cpaC1, flp pilus assembly protein secretin	1	-	773449	775305		1.12604	1.08451	1.65453		0.917958	1.28058	1.17959	1.2503	1.20779	0.795433	1.90403	1.92058	1.13897
H16_A0718	cpaB1, flp pilus assembly protein	1	-	775369	776211		3.13563	3.82803	3.51547		3.51016	3.48915	2.40759	3.04594	4.39792	4.04023	3.3321	3.72166	3.49264
H16_A0719	Predicted ATPase with chaperone activity,	1	-	776256	777674		4.70187	4.95372	6.12678		4.93679	4.25163	4.91717	5.18179	4.76746	4.91192	5.59196	6.46303	6.32536
H16_A0720	cpaA1, flp pilus assembly leader peptidase CpaA	1	-	777761	778294		0.827502	1.25337	1.36172		0.8968	0.562677	1.02303	1.23613	1.39665	1.12732	1.42572	1.67056	0.988891
H16_A0721	flp pilus assembly protein, pilin Flp,	1	-	778350	778523		2.02401	1.77418	2.2462		1.95219	1.71286	2.40699	1.68179	1.66292	1.97782	2.29192	2.44507	2.0016
H16_A0722	flp pilus assembly protein, pilin Flp,	1	-	778616	778804		7.74585	7.14929	6.9849		6.79278	7.62597	8.81882	7.60075	6.62264	7.22448	6.07303	8.4604	6.42125
H16_A0723	hypothetical membrane protein,	1	-	780181	781650		9.40578	6.80481	10.2962		8.97279	10.0615	9.183	6.53205	6.93849	6.94388	9.82686	11.1883	9.87353
H16_A0724	hypothetical membrane protein,	1	+	782372	783577		2.47277	3.38844	4.24316		2.27978	2.20358	2.93493	4.07724	3.60952	2.47856	4.09027	4.53412	4.1051
H16_A0725	glucosyl transferase,	1	+	783644	784666		8.8965	6.78026	10.9511		8.10888	8.90387	9.67675	6.30232	7.23444	6.80402	11.1248	10.842	10.8863
H16_A0726	gtrA, predicted membrane protein	1	-	784697	785086		7.05878	5.59651	8.52716		7.34358	6.72611	7.10666	5.04811	6.15433	5.5871	7.5623	10.2211	7.79808
H16_A0727	Methyltransferase,	1	-	785083	785817		9.69323	4.16189	7.28481		9.65431	9.99551	9.42986	4.0449	5.17259	3.26817	6.49204	7.73942	7.62298
H16_A0728	response regulator containing CheY-like receiver, AAA-type ATPase, and DNA-binding domains,	1	-	785844	787220		5.27139	2.61226	5.09135		5.62698	5.04894	5.13824	2.64208	2.65214	2.54257	5.08599	5.04514	5.14292
H16_A0729	transcriptional regulator, LysR-family,	1	-	788512	789486		15.0818	15.1145	18.6353		15.7214	15.4044	14.1195	14.9034	15.5175	14.9225	17.806	19.3409	18.7589
H16_A0730	Putative MFS transporter,	1	+	789652	790857		21.4677	18.8373	29.4198		20.8442	22.3107	21.2481	19.5878	19.3266	17.5975	30.3381	29.996	27.9254
H16_A0731	conserved hypothetical protein,	1	-	790867	791370		60.931	52.9451	92.8574		63.1355	63.3022	56.3555	51.6199	57.8761	49.3393	91.9543	92.9307	93.6872
H16_A0732	Beta-propeller domains of methanol dehydrogenase-type (homolog),	1	-	791391	792251		125.194	116.4	196.801		137.613	127.557	110.412	110.507	118.605	120.087	192.622	191.9	205.882
H16_A0733	LemA like protein,	1	-	792265	792891		131.369	132.862	130.663		142.402	130.781	120.924	132.424	144.686	121.477	121.978	129.705	140.307
H16_A0734	hemL, Glutamate-1-semialdehyde 2,1-aminomutase	1	-	792992	794284		114.28	129.928	143.65		123.156	115.823	103.86	132.213	141.783	115.787	149.189	135.708	146.053
H16_A0735	Rubredoxin,	1	+	794525	794695		536.328	907.156	615.736		557.225	567.507	484.253	833.75	921.453	966.267	580.854	613.946	652.409
H16_A0736	pilG, Type IV pilus response regulator PilG	1	+	795025	795516		193.796	116.907	170.246		206.177	194.154	181.055	114.776	115.361	120.583	174.966	166.177	169.594
H16_A0737	pilH, Type IV pilus response regulator PilH	1	+	795560	795931		42.5694	43.9334	31.578		48.1291	40.7576	38.8214	42.1562	46.3983	43.2459	32.0743	29.7249	32.935
H16_A0738	pilI, Type IV pilus signal transduction protein PilI	1	+	795987	796547		80.5521	74.743	72.2313		92.3702	81.1262	68.16	75.5509	76.62	72.0582	77.656	65.2862	73.7516
H16_A0739	pilJ, Type IV pilus transmembrane protein PilJ	1	+	796667	798880		115.472	109.54	139.9		127.775	121.713	96.9269	127.168	115.565	85.8882	149.527	122.935	147.237
H16_A0740	pilL2, Type IV pilus protein histidine kinase/response regulator hybrid PilL	1	+	799026	804851		135.257	115.861	286.109		141.604	130.204	133.964	132.525	132.269	82.7886	278.575	289.036	290.716
H16_A0741	conserved hypothetical protein,	1	-	805021	805794		7.66045	4.78981	13.4774		7.22605	7.90312	7.85217	4.43051	5.88181	4.0571	13.5007	14.3551	12.5763
H16_A0742	MFS transporter, ACS family,	1	-	806044	807351		150.796	149.545	187.72		168.899	153.331	130.158	145.723	160.544	142.369	198.331	185.746	179.084
H16_A0743	short chain dehydrogenase,	1	-	807433	808191		54.3152	45.94	60.2371		58.2535	50.9565	53.7356	46.4823	47.0263	44.3115	56.8258	61.7358	62.1496
H16_A0744	conserved hypothetical protein,	1	-	808252	808494		48.9823	50.3941	41.8212		48.7109	52.5135	45.7225	48.6234	53.4202	49.1388	41.7261	40.9441	42.7934
H16_A0745	NAD-dependent aldehyde dehydrogenase,	1	-	808487	809923		49.8409	76.0935	74.229		53.2683	49.8505	46.4038	72.7276	81.5385	74.0144	71.9548	73.0105	77.7217
H16_A0746	ppa, inorganic pyrophosphatase	1	+	810125	810652		160.732	256.19	112.672		184.074	157.372	140.749	281.355	277.183	210.033	106.298	118.536	113.183
H16_A0747	cybB, cytochrome b561	1	+	810778	811350		58.6009	296.557	251.374		54.2953	56.9935	64.5138	341.08	274.234	274.359	305.875	213.006	235.242
H16_A0748	conserved hypothetical protein,	1	-	811367	812620		46.4825	143.77	193.614		47.3619	45.4683	46.6173	155.32	141.205	134.784	216.294	174.15	190.4
H16_A0749	nadE, NAD synthase	1	+	812800	814848		41.4143	52.824	60.8853		45.1468	40.1755	38.9205	52.4282	56.8241	49.2197	61.5021	58.6493	62.5046
H16_A0750	nitrogen regulatory protein PII,	1	+	815097	815435		765.051	1121.59	1058.75		842.16	776.556	676.438	1155.77	1154.13	1054.89	975.504	1070.72	1130.04
H16_A0751	predicted membrane protein,	1	-	815498	816139		31.0542	25.2251	26.7481		31.7015	33.3212	28.1399	24.6611	25.0965	25.9176	26.9556	28.2716	25.0169
H16_A0752	Uncharacterized protein conserved in bacteria,	1	-	816153	816827		44.3643	30.1166	37.7006		50.0011	43.1257	39.9662	32.6952	31.349	26.3057	34.7179	39.6703	38.7135
H16_A0753	thioredoxin reductase,	1	-	816939	817931		121.905	198.534	151.55		133.687	122.957	109.072	195.492	213.743	186.367	145.723	153.505	155.422
H16_A0754	ftsK, DNA segregation ATPase ftsk/spoIIIE proteins	1	+	818139	820478		150.323	165.771	167.255		156.771	150.139	144.06	165.596	168.437	163.28	168.409	164.821	168.533
H16_A0755	outer membrane lipoprotein-sorting protein,	1	+	820918	821553		65.3874	63.0854	76.901		71.0829	65.0659	60.0135	59.8073	63.4437	66.0052	74.4751	75.9243	80.3035
H16_A0756	Hypothetical protein,	1	+	821562	821999		131.9	227.632	355.682		138.038	134.902	122.759	248.29	224.557	210.048	380.142	324.342	362.563
H16_A0757	adh, alcohol dehydrogenase	1	-	822016	823116		50.7451	165.525	233.748		52.09	48.1384	52.0067	190.141	172.499	133.937	251.166	211.622	238.456
H16_A0758	conserved hypothetical protein,	1	+	823373	823699		69.5798	113.28	72.0163		73.7145	70.228	64.797	104.616	106.845	128.378	68.9292	68.4531	78.6667
H16_A0759	ABC-type transporter, periplasmic component, FeTfamily	1	+	823921	824958		632.471	181.157	108.483		686.573	703.122	507.719	197.601	156.007	189.862	103.212	112.315	109.923
H16_A0760	Hypothetical protein,	1	-	824993	825664		257.802	488.507	152.241		274.809	284.237	214.359	476.12	455.69	533.712	152.54	138.851	165.332
H16_A0761	ABC-type transporter, permease component, FeT family	1	-	825773	827416		32.7186	36.0717	34.7036		33.8962	33.8092	30.4505	36.6187	35.5522	36.0442	35.9619	34.5093	33.6395
H16_A0762	ABC-type transporter, ATPase component,	1	+	827415	828671		79.5978	79.8491	49.3751		87.0079	79.7536	72.0318	76.3783	71.2539	91.9152	45.8027	50.946	51.3765
H16_A0763	ATPase related to the helicase subunit of the Holliday junction resolvase,	1	+	828741	830108		125.13	122.525	132.176		129.654	131.919	113.815	114.501	122.004	131.071	126.98	131.94	137.607
H16_A0764	serS1, Seryl-tRNA synthetase	1	+	830233	831537		347.83	353.569	319.201		366.424	352.032	325.032	331.2	361.391	368.115	330.466	299.245	327.893
H16_A0766	conserved hypothetical protein,	1	+	831892	832821		44.5824	68.3761	61.2784		49.7481	47.4291	36.5699	67.3079	71.7213	66.099	65.1904	59.6065	59.0382
H16_A0767	pgpB, putative membrane-associated phospholipid phosphatase, PAP2 superfamily	1	+	832814	833944		33.4396	53.0992	49.1554		36.0185	34.4555	29.8449	58.2889	52.0084	49.0004	50.5652	48.9867	47.9142
H16_A0768	corB, Putative Mg2+ and Co2+ transporter	1	-	833826	835145		20.3789	30.3827	28.3236		20.4717	21.2281	19.4369	29.9404	32.4073	28.8005	25.6114	29.8534	29.506
H16_A0769	transcriptional regulator, LysR-family,	1	-	835228	836172		15.0703	11.4178	19.1809		15.753	14.0363	15.4215	11.913	11.3623	10.9783	17.8594	19.7097	19.9737
H16_A0770	dadA2, D-amino-acid dehydrogenase	1	+	836329	837618		27.1421	9.79489	16.255		26.1792	33.4245	21.8227	11.272	9.33188	8.78082	15.761	16.8799	16.1242
H16_A0771	ABC-type transporter, periplasmic component, PAAT family	1	+	837740	838651		20.3268	8.73373	15.3129		22.4185	21.883	16.6787	8.44243	9.45841	8.30036	14.369	15.2556	16.3142
H16_A0772	ABC-type transporter, periplasmic component, PAAT family	1	+	838852	839673		46.1641	45.7496	49.8126		50.7966	42.343	45.3525	48.0608	47.6015	41.5866	48.9683	50.5157	49.9538
H16_A0773	ABC-type transporter, permease component, PAAT family	1	+	839783	840442		31.3651	33.6921	46.4484		30.3132	31.6914	32.0907	37.8949	33.6111	29.5703	44.942	48.9451	45.4582
H16_A0774	cphA, cyanophycin synthetase	1	-	840503	843073		106.864	62.7951	186.708		118.339	104.407	97.8455	66.0382	65.8851	56.462	180.491	188.374	191.26
H16_A0775	cphA', cyanophycin synthetase	1	-	843120	845753		142.863	71.2473	309.156		155.898	143.513	129.177	73.3022	77.3251	63.1148	314.806	302.029	310.632
H16_A0776	ABC-type transporter, ATPase and permease components, Prot2E family	1	+	845994	848285		49.2683	47.9301	77.4391		51.6171	49.2646	46.9232	49.1803	50.7485	43.8615	76.6304	81.4419	74.245
H16_A0777	conserved hypothetical protein,	1	+	848275	848769		128.333	95.3185	172.537		133.903	122.114	128.981	91.0973	98.5199	96.3382	174.387	169.817	173.407
H16_A0778	conserved hypothetical protein,	1	-	848834	849235		287.942	236.719	284.684		258.25	289.428	316.149	211.129	237.679	261.35	277.292	279.716	297.044
H16_A0779	hypothetical fimbrial protein,	1	-	849300	850343		80.7146	62.2364	87.1856		75.6526	83.6121	82.8792	53.6966	65.9932	67.0193	80.2372	83.825	97.4947
H16_A0780	signal transduction histidine kinase containing PAS/PAC sensor domain,	1	+	850726	851793		13.7756	5.90676	17.4389		13.9111	13.8194	13.5962	5.97234	5.79025	5.95767	15.7114	17.9808	18.6245
H16_A0781	response regulator, NarL-family,	1	+	851790	852440		6.38784	3.13373	7.0094		5.61595	6.97672	6.57084	3.0679	3.62571	2.70757	7.59027	7.40552	6.03239
H16_A0782	ssnA, cytosine deaminase or related metal-dependent hydrolase	1	+	852576	853844		2.1466	1.82609	3.414		2.03201	1.83532	2.57247	1.67119	1.90769	1.89939	3.58038	3.49613	3.1655
H16_A0783	Hypothetical protein,	1	+	853882	854418		4.4928	4.95761	7.62895		5.1878	3.61981	4.67078	4.66939	6.07507	4.12838	7.21462	7.24829	8.42394
H16_A0784	ggt2a, Gamma-glutamyltransferase 2	1	+	854533	856254		6.45911	4.70118	8.68103		6.97458	6.6467	5.75603	4.52259	4.90351	4.67745	8.69027	8.5815	8.77134
H16_A0785	Hypothetical protein,	1	-	856470	856691		16.379	12.7669	16.8683		14.5253	18.8021	15.8094	13.6695	12.4069	12.2242	16.5344	15.7921	18.2785
H16_A0786	predicted phosphatase,	1	-	857446	858120		35.7301	25.4419	30.6767		39.564	34.4569	33.1694	24.4231	27.586	24.3167	31.804	29.1846	31.0414
H16_A0787	ubiG, 2-Polyprenyl-3-methyl-5-hydroxy-6-metoxy-1,4-ben zoquinol methylase	1	-	858117	858875		90.0085	75.3777	88.4724		97.2454	88.5186	84.2616	81.3402	79.0432	65.7498	86.725	86.1299	92.5622
H16_A0788	outer membrane protein or related peptidoglycan-associated (lipo)protein,	1	-	859001	859654		2064.41	1245.53	727.138		2291.47	1847.18	2054.57	1362.45	1365.57	1008.57	590.392	797.766	793.256
H16_A0789	gyrA, DNA gyrase subunit A	1	+	860088	862754		415.935	406.873	448.967		427.427	418.519	401.86	387.357	437.821	395.441	444.537	438.084	464.282
H16_A0790	conserved hypothetical protein,	1	+	862849	863412		1040.33	1188.09	970.182		1115.41	1014.94	990.65	1150.57	1201.18	1212.52	915.807	989.924	1004.81
H16_A0791	serC, phosphoserine aminotransferase	1	+	863533	864729		186.012	205.362	183.892		194.178	178.504	185.355	199.245	220.217	196.623	188.288	178.998	184.39
H16_A0792	pheA, prephenate dehydratase, Chorismate mutase	1	+	864838	865998		163.521	167.226	180.481		174.912	161.183	154.466	171.151	176.303	154.223	180.356	174.903	186.183
H16_A0793	hisC1, Histidinol-phosphate transaminase	1	+	866027	867154		110.022	112.749	121.641		116.388	103.596	110.082	121.964	114.489	101.795	123.969	122.6	118.353
H16_A0794	tyrA, prephenate dehydrogenase	1	+	867263	868159		217.845	232.863	214.945		231.879	223.317	198.338	233.129	233.919	231.54	212.405	218.733	213.696
H16_A0795	aroA, 3-Enolpyruvylshikimate-5-phosphate synthetase	1	+	868201	869505		106.018	121.149	119.278		101.715	107.791	108.547	131.053	123.656	108.74	119.973	119.92	117.94
H16_A0796	Membrane protein,	1	-	869502	869738		179.702	208.691	197.42		169.419	192.51	177.177	215.657	218.497	191.919	192.098	198.163	201.999
H16_A0797	cmk, cytidylate kinase	1	+	869865	870533		1643.52	1473.37	1728.41		1657.22	1815.57	1457.78	1283.24	1623.01	1513.86	1874.25	1663.06	1647.93
H16_A0798	rpsA, SSU ribosomal protein S1	1	+	870700	872394		1690.76	1731.35	1408.35		1732.04	1643.22	1697.01	1754.11	1752.72	1687.23	1403.56	1411.84	1409.65
H16_A0799	ihfB, integration host factor beta subunit	1	+	872425	872847		1043.44	1298.55	1391.99		964.9	1088.32	1077.1	1378.88	1306.76	1210.01	1392.07	1383.85	1400.03
H16_A0800	Hypothetical protein,	1	+	873122	873478		12.8271	12.0778	12.7138		13.4885	11.7688	13.2241	10.6345	13.8365	11.7625	11.4729	13.0327	13.6358
H16_A0801	N-Acetylglucosaminyl transferase,	1	+	873482	874720		128.637	128.107	140.423		136.257	129.217	120.438	132.975	127.93	123.415	143.016	140.023	138.229
H16_A0802	ugd, UDP-glucose 6-dehydrogenase	1	+	874758	876140		192.313	168.711	205.627		202.486	198.106	176.348	174.205	172.362	159.565	209.678	202.605	204.598
H16_A0803	hldA, D-beta-D-heptose 7-phophosphate kinase	1	+	876221	877168		123.773	118.775	110.867		132.896	121.919	116.504	118.17	122.538	115.618	110.495	109.018	113.089
H16_A0804	hldD, ADP-D-beta-D-heptose 6-epimerase	1	+	877197	878192		210.201	188.966	177.674		221.273	209.918	199.413	183.738	196.102	187.058	175.89	172.433	184.7
H16_A0805	conserved hypothetical protein,	1	+	878348	878716		35.5742	16.3076	29.6656		36.0763	36.5636	34.0828	15.046	17.3977	16.4791	26.9109	31.6317	30.4544
H16_A0806	Nucleobase, cation symporter 2 (NCS2) family transporter	1	+	878954	880255		58.4452	35.3644	61.8371		60.2761	61.836	53.2234	36.3847	36.6251	33.0834	63.4105	64.0621	58.0386
H16_A0807	cysK1, cysteine synthase	1	+	880391	881293		121.732	74.5301	90.4332		138.404	122.33	104.464	74.5277	77.3876	71.675	87.5221	92.7213	91.0564
H16_A0808	mltB, Membrane-bound lytic murein transglycosylase B	1	-	881363	882469		29.6009	18.1548	22.9684		31.9203	30.1657	26.7167	18.1867	18.4097	17.8679	21.3973	24.6104	22.8977
H16_A0809	Deacetylase, histone deacetylase family,	1	+	882619	883542		60.0095	55.9056	65.8723		63.9499	58.4033	57.6753	54.1711	57.6397	55.906	62.4909	61.8375	73.2884
H16_A0810	Enoyl-CoA hydratase/carnithine racemase,	1	+	883549	884358		150.192	103.176	201.236		166.978	148.628	134.971	93.9093	110.944	104.676	194.508	202.966	206.235
H16_A0811	ABC-type transporter, ATPase component, MUT family	1	+	884524	885558		67.4677	114.251	70.4846		73.0381	68.1644	61.2005	119.499	106.84	116.414	75.6039	68.6597	67.1902
H16_A0812	ABC-type transporter, permease component, MUT family	1	+	885548	886201		54.6497	80.5479	44.2724		59.0413	55.0449	49.8631	79.1475	79.6394	82.8567	46.6527	45.3115	40.8529
H16_A0813	ABC-type transporter, periplasmic component, MUTfamily	1	+	886248	887045		51.0077	71.0431	24.9228		53.0225	47.9447	52.0558	68.4541	71.7753	72.8998	23.7988	25.2687	25.7008
H16_A0814	fixA, electron transfer flavoprotein beta-subunit	1	+	887264	888013		765.945	683.552	648.974		817.104	776.263	704.47	693.677	688.304	668.677	631.848	652.658	662.415
H16_A0815	fixB, electron transfer flavoprotein alpha subunit	1	+	888032	888967		498.179	482.948	553.867		537.83	488.604	468.104	477.993	510.578	460.273	519.137	566.066	576.396
H16_A0816	Acyl-CoA dehydrogenase,	1	+	889066	890850		134.08	97.6927	155.335		150.325	129.428	122.489	99.5142	100.548	93.0159	158.895	155.6	151.509
H16_A0817	dadA1, D-amino-acid dehydrogenase	1	-	890926	892230		270.984	57.8028	661.008		262.104	296.597	254.251	57.7944	55.4062	60.2079	730.937	710.137	541.95
H16_A0818	transcriptional regulator, AsnC-family,	1	+	892360	892842		25.7642	26.455	50.0981		24.8008	27.609	24.8829	26.5021	27.5281	25.3349	45.1429	54.7923	50.3592
H16_A0819	Hypothetical protein, truncated,	1	+	892839	893261		6.31192	6.37572	9.48252		6.88881	6.02065	6.0263	5.98633	6.82056	6.32028	8.10795	10.3905	9.94914
H16_A0820	xerD2, Site-specific recombinase XerD	1	+	893707	894948		29.2878	23.3662	34.4821		28.0667	31.0401	28.7566	22.4535	24.0828	23.5624	32.7978	34.6191	36.0294
H16_A0821	Hypothetical protein,	1	+	894945	896807		25.6799	20.6849	28.909		26.5289	24.5906	25.9203	20.0422	21.0904	20.9221	29.0639	29.271	28.3921
H16_A0822	putative phage integrase,	1	+	896813	898906		28.5942	25.5164	31.3252		29.3016	28.1466	28.3344	25.565	26.1211	24.8631	31.681	30.9742	31.3203
H16_A0823	Hypothetical protein,	1	+	898940	899419		39.2677	37.3504	48.8325		40.1382	38.6304	39.0344	37.4704	40.359	34.2217	48.2801	49.0863	49.1312
H16_A0824	Hypothetical protein,	1	+	900663	901193		8.76737	10.7647	10.6655		8.93279	8.39795	8.97137	10.0736	11.3305	10.8899	11.0614	10.0791	10.8561
H16_A0825	Hypothetical protein,	1	+	901199	901522		8.20753	9.18749	11.0387		7.92845	8.42458	8.26956	9.49377	10.0082	8.06044	10.0732	11.5021	11.5407
H16_A0826	Hypothetical protein,	1	+	902098	902967		5.33954	5.43393	4.27728		4.81702	5.26965	5.93194	4.92434	5.04279	6.33467	4.43149	3.81008	4.59027
H16_A0827	cycR1, response regulator containing an adenylate cyclase effector domain	1	-	903618	904790		4.81038	6.21125	5.55169		4.18142	4.65541	5.59429	5.97037	5.8456	6.81777	5.5927	5.45883	5.60355
H16_A0828	cycS1, signal transduction histidine kinase containing a receiver domain (hybrid) and a PAS sensor domain	1	-	904817	906526		5.23002	5.48692	7.17278		5.64054	4.63904	5.41048	5.43797	5.9318	5.09098	7.04464	6.73848	7.73523
H16_A0829	Membrane protein related to metalloendopeptidases,	1	-	906582	907898		5.48212	5.19324	6.17762		4.71065	5.99071	5.74501	4.55565	5.58287	5.44121	6.03639	5.8837	6.61276
H16_A0830	cytochrome c553,	1	-	907958	908632		2.37845	1.89192	4.06552		2.20048	2.40789	2.52699	1.67608	2.03073	1.96894	4.25101	4.0648	3.88074
H16_A0831	maoB, monoamine oxidase (Flavin containing)	1	-	908633	910126		1.18498	1.90264	2.94062		1.10511	1.14983	1.29999	1.88846	1.76562	2.05385	2.82519	3.08099	2.91569
H16_A0832	putative phytanoyl-CoA dioxygenase,	1	+	910446	911279		1.08722	1.49031	2.14447		0.995704	1.02375	1.24221	1.47919	1.50842	1.48333	1.57222	2.77653	2.08466
H16_A0833	yjgF, putative translation initiation inhibitor, yjgF family	1	+	911312	911713		1.1413	1.08783	1.38536		0.974244	1.12688	1.32276	0.803732	1.59741	0.862354	1.36214	1.72896	1.06497
H16_A0834	conserved hypothetical protein,	1	+	912150	913514		1.97265	1.22464	2.09207		1.76687	1.85699	2.2941	1.31818	1.25194	1.10379	1.58572	2.41467	2.2758
H16_A0835	protein of unknown function,	1	+	913545	915491		1.82202	1.57101	2.63956		1.78674	1.78333	1.89599	1.66755	1.4538	1.59168	2.4218	2.94581	2.55108
H16_A0836	predicted exporter of the RND superfamily,	1	+	915491	917869		3.26958	4.85393	5.82823		3.12953	3.45537	3.22385	4.71337	4.64832	5.2001	5.56886	5.6699	6.24593
H16_A0837	conserved hypothetical protein,	1	+	917894	918874		1.22089	1.46788	1.47083		1.1307	1.01279	1.51919	1.18654	1.46398	1.75313	1.93724	1.00773	1.46752
H16_A0838	conserved hypothetical protein,	1	+	918967	920100		1.84704	2.06605	2.44895		1.4739	1.97617	2.09104	2.0346	2.29922	1.86434	2.00337	2.68874	2.65475
H16_A0839	Acyl-CoA synthetase (AMP-forming)/AMP-acid ligase II,	1	+	920229	921785		3.26503	3.11822	4.31376		3.16817	3.10543	3.52148	3.13777	2.98301	3.23387	4.09519	4.60964	4.23645
H16_A0840	paaJ, 3-Ketoacyl-CoA-thiolase P-44/SCP2	1	+	921809	923050		1.89128	1.56472	2.12961		2.05322	1.75508	1.86553	1.36947	1.90123	1.42346	2.14547	2.17621	2.06715
H16_A0841	dadA3, D-amino-acid dehydrogenase	1	+	923062	924411		6.57168	14.5317	12.6798		6.60154	6.68222	6.43126	14.7198	14.703	14.1724	11.908	12.8382	13.2931
H16_A0842	transcriptional regulator, TetR/AcrR-family,	1	+	924593	925264		131.687	128.42	97.0428		129.596	127.12	138.344	123.55	139.557	122.154	89.9166	102.185	99.0272
H16_A0843	Acyl-CoA dehydrogenase,	1	+	925449	926738		3.00334	2.03723	3.64489		3.28936	2.91788	2.80279	2.18917	1.78809	2.13444	3.5792	4.08303	3.27245
H16_A0844	Hypothetical protein,	1	+	926826	927194		5.65332	3.17023	4.90563		5.63925	5.4312	5.88952	2.90131	3.29545	3.31393	4.33908	4.20644	6.17138
H16_A0845	lao1, L-Amino-acid oxidase	1	+	927279	928697		1.68562	1.5212	2.18793		1.64075	1.77199	1.64413	1.65829	1.58699	1.31834	2.02276	2.40117	2.13986
H16_A0846	cytochrome c553,	1	+	928707	929366		1.31144	1.17919	1.00474		1.23717	1.24886	1.44828	1.16045	1.31064	1.06648	1.00259	1.07811	0.933528
H16_A0847	putative transport system permease,	1	+	929404	930075		2.08248	2.70015	2.51876		1.82215	2.0991	2.32618	2.92668	2.86228	2.31148	2.40916	2.18055	2.96657
H16_A0848	predicted aminoglycoside phosphotransferase,	1	+	930089	931165		2.0763	1.97338	2.64776		2.0635	2.11047	2.05495	2.23259	2.14172	1.54583	2.9088	2.58113	2.45334
H16_A0849	dehydrogenase with different specificities (related to short-chain alcohol dehydrogenases),	1	+	931400	932098		32.857	49.5295	55.5501		31.47	33.7825	33.3184	53.9976	46.8346	47.7564	56.4019	54.3545	55.8939
H16_A0850	pntAa1, NAD(P) transhydrogenase subunit alpha 1	1	+	932208	933326		4.10726	3.50567	6.04678		4.79729	3.8108	3.71368	3.35343	4.01221	3.15136	6.62953	5.71176	5.79907
H16_A0851	pntAb1, NAD(P) transhydrogenase subunit alpha 2	1	+	933349	933699		6.79929	4.76926	7.9479		6.2336	6.8766	7.28768	4.80719	4.84543	4.65515	7.68002	8.59113	7.57255
H16_A0852	pntB1, NAD(P) transhydrogenase subunit beta	1	+	933696	935168		18.8847	9.38366	17.8953		21.0491	17.3044	18.3008	9.94831	9.04309	9.15959	17.2201	16.8668	19.5989
H16_A0853	Lactamase B,	1	+	935467	936402		19.0797	17.5151	20.6797		18.3382	18.2407	20.6603	19.8541	17.0149	15.6761	19.2118	21.805	21.0223
H16_A0854	outer membrane protein (porin),	1	-	936516	937754		7.07831	6.63341	10.3881		5.99303	7.13999	8.10191	6.71638	6.6903	6.49355	9.61472	10.9781	10.5716
H16_A0855	transcriptional regulator, TetR/AcrR-family,	1	+	938125	938784		56.7594	42.3264	44.649		57.7029	54.8117	57.7634	42.8355	42.4843	41.6594	42.4348	46.1907	45.3217
H16_A0856	lao2, L-Amino-acid oxidase	1	-	938792	940096		19.5816	11.5698	14.3088		21.1384	18.7699	18.8364	11.6573	11.4562	11.596	13.939	14.7887	14.1986
H16_A0857	dadA4, D-amino-acid dehydrogenase	1	-	940184	941545		2.53915	2.4071	2.55026		2.23786	2.54029	2.83929	2.35099	2.6545	2.21583	2.79885	2.38276	2.46918
H16_A0858	MFS transporter, AAHS family,	1	-	941589	943022		1.95555	2.20037	2.71733		1.98721	1.67019	2.20925	2.12309	2.34072	2.1373	2.62778	2.56686	2.95735
H16_A0859	yjgH, putative translation factor YjgH (putative endoribonuclease)	1	-	943117	943524		1.19704	1.27578	1.79912		1.18187	1.22229	1.18697	1.18992	1.75353	0.883893	1.57776	1.63356	2.18604
H16_A0860	putative phytanoyl-CoA dioxygenase,	1	-	943550	944386		1.57263	1.32288	1.81611		1.4459	1.64861	1.62339	1.22207	1.47991	1.26667	1.58322	1.94222	1.92288
H16_A0861	alcohol dehydrogenase, class IV,	1	-	946595	947695		45.6416	2.97331	3.9728		42.911	41.9401	52.0737	2.63567	3.12993	3.15432	3.1918	4.00286	4.72374
H16_A0862	putative acyl-CoA dehydrogenase,	1	-	948342	949328		6.08359	6.03565	6.82846		5.5403	6.41294	6.29753	6.1392	6.04751	5.92024	6.65884	6.85606	6.97047
H16_A0863	Acyl-CoA dehydrogenase,	1	-	949439	950614		9.59306	9.10366	10.1523		10.6051	9.7467	8.42743	8.92495	9.44864	8.93737	9.67131	10.9941	9.79146
H16_A0864	transcriptional regulator, LuxR-family,	1	-	950744	953455		16.8381	13.2129	19.0983		17.6146	17.1545	15.7451	13.2193	13.9016	12.5177	18.603	19.6629	19.029
H16_A0865	Enoyl-CoA hydratase/carnithine racemase,	1	+	953716	954501		1.10091	0.953432	1.42707		0.89609	1.28245	1.1242	0.801904	1.099	0.959391	1.15607	1.9271	1.19804
H16_A0866	Acyl-CoA synthetase (AMP-forming)/AMP-acid ligase II,	1	+	954548	956119		0.959337	1.03181	1.46927		0.822037	0.957972	1.098	1.08231	1.18753	0.825601	1.55246	1.64303	1.21232
H16_A0867	Acetyl-CoA acetyltransferase,	1	+	956142	957317		0.964924	0.915517	1.3682		0.924802	1.1429	0.82707	0.826656	1.07091	0.848989	1.20008	1.23541	1.6691
H16_A0868	Acetyl-CoA acetyltransferase,	1	+	957372	958571		1.43718	1.15489	1.86938		1.4907	1.47441	1.34643	1.18135	1.15374	1.12956	2.09415	1.78532	1.72867
H16_A0869	protein of unknown function,	1	+	958584	959108		2.62419	2.69961	3.04261		2.41823	2.72317	2.73116	3.38996	2.33522	2.37363	3.32625	3.08625	2.71533
H16_A0870	protein of unknown function,	1	+	959113	959589		3.72151	3.60075	4.44939		4.21371	3.72718	3.22363	3.50262	4.43057	2.86907	3.5348	5.1476	4.66578
H16_A0871	Acyl-CoA synthetase (AMP-forming)/AMP-acid ligase II,	1	+	959638	961194		2.39004	2.98044	3.00214		2.50377	2.49805	2.1683	3.32432	2.81231	2.80469	2.7948	3.18391	3.02772
H16_A0872	Acetyl-CoA acetyltransferase,	1	+	961215	962411		2.59829	2.42679	2.80831		2.82618	2.5165	2.4522	2.10807	2.82425	2.34805	2.69437	3.15509	2.57547
H16_A0873	Enoyl-CoA hydratase/carnithine racemase,	1	+	962464	963243		13.4098	11.8715	14.3117		12.967	14.4078	12.8546	10.4676	12.7932	12.3538	13.4199	14.2451	15.27
H16_A0874	short chain dehydrogenase,	1	+	963298	964122		2.57792	2.27217	3.80745		2.84942	2.46009	2.42425	2.5359	2.23146	2.04916	3.19897	4.32829	3.89511
H16_A0875	Hypothetical protein,	1	+	964183	964887		1.74884	2.10595	3.11528		1.5795	1.96073	1.7063	2.30265	1.61598	2.39922	3.22902	3.05782	3.059
H16_A0876	secretory lipase,	1	+	965025	966251		4.93814	4.27345	5.74855		5.41959	4.31171	5.08312	4.31513	4.29522	4.21001	6.01752	5.61331	5.61483
H16_A0877	Hypothetical protein,	1	-	967018	968205		34.7924	18.0133	29.5999		33.0678	34.7627	36.5465	15.7734	20.0864	18.18	27.8184	31.2275	29.7537
H16_A0878	Hypothetical protein,	1	-	968601	969233		126.107	66.4863	75.4706		113.527	121.393	143.402	66.4849	68.2497	64.7244	73.3323	73.6659	79.4136
H16_A0879	Hypothetical protein,	1	-	969223	970017		55.5133	29.9895	29.0545		53.3982	52.502	60.6397	30.232	32.1719	27.5645	26.1561	30.9389	30.0685
H16_A0880	rvt, reverse transcriptase like protein	1	-	970219	973773		57.4367	26.0924	36.6301		57.1618	54.975	60.1735	26.4672	29.2448	22.5652	35.7328	38.6268	35.5306
H16_A0881	ISAE1 Orf2 fusion protein,	1	-	973296	974957		13.5482	9.42799	11.1727		14.0878	12.1112	14.4457	9.16587	9.57518	9.54291	10.3381	12.012	11.1679
H16_A0882	Transposase,	1	+	973899	974909		0.096193	0.037303	0.042828		0.009146	0.091685	0.187748	0.035527	0.076338	4.4e-05	0.005792	0.092325	0.030367
H16_A0883	Hypothetical protein,	1	-	975487	976692		99.9516	53.7482	81.9675		101.36	95.9913	102.503	58.2867	59.8954	43.0624	86.946	81.365	77.5915
H16_A0884	conserved hypothetical protein,	1	-	976756	977601		75.8794	52.8462	47.0871		79.105	70.1232	78.41	56.1386	60.3786	42.0216	46.4857	46.2644	48.5112
H16_A0885	Hypothetical protein,	1	-	977602	978387		185.49	104.408	144.222		191.745	178.908	185.818	111.761	118.569	82.8952	147.957	152.606	132.105
H16_A0886	Hypothetical protein,	1	-	978531	979193		43.9078	36.3678	28.6144		45.2945	38.2079	48.2209	38.8913	34.874	35.3382	27.2414	29.7823	28.8195
H16_A0887	splB1, DNA repair photolyase	1	-	979742	980827		119.651	44.7865	53.8549		123.026	121.329	114.598	41.6242	46.2585	46.4768	55.3682	54.219	51.9776
H16_A0889	transcriptional regulator, LysR-family,	1	-	982142	983050		24.9102	23.8161	24.3312		24.5168	25.5099	24.704	22.5242	24.6709	24.2532	24.0475	23.864	25.082
H16_A0890	predicted membrane protein,	1	-	983073	983564		368.678	394.315	373.598		372.293	375.124	358.617	372.05	362.8	448.094	402.73	344.782	373.28
H16_A0891	Hypothetical protein,	1	-	983701	983856		240.544	2100.39	130.921		227.061	252.881	241.689	1702.65	1805.01	2793.52	136.628	124.391	131.742
H16_A0892	Hypothetical protein,	1	-	984155	984556		59.0911	40.4668	63.4142		62.683	59.3025	55.2879	41.129	43.6626	36.6087	63.4232	65.4062	61.4133
H16_A0893	Glucose/sorbosone dehydrogenase,	1	-	984710	985837		42.91	47.4062	49.1548		45.4223	43.6547	39.653	45.3232	49.833	47.0623	49.2245	48.9055	49.3344
H16_A0894	rpsP, SSU ribosomal protein S16	1	+	985990	986244		2631.31	2164.18	1802.36		2504.77	2610.86	2778.29	2093.72	2228.75	2170.08	1918.14	1720.83	1768.13
H16_A0895	rimM, RimM protein required for 16S rRNA processing	1	+	986311	986979		910.733	715.542	777.446		871.525	943.38	917.295	792.651	714.882	639.092	887.294	755.564	689.48
H16_A0896	trmD, tRNA (guanine-N1-)-methyltransferase	1	+	987022	987804		872.172	757.246	874.906		804.066	936.336	876.115	800.523	750.558	720.656	870.281	890.883	863.553
H16_A0897	rplS, LSU ribosomal protein L19	1	+	987879	988271		2674.88	3403.36	4813.05		2280.46	2956.87	2787.32	3457.61	3440.59	3311.89	4301.98	5140.91	4996.26
H16_A0898	NTP pyrophosphohydrolase (oxidative damage repair enzyme),	1	+	988425	989105		92.1287	125.36	126.55		91.8652	92.1109	92.4099	126.645	133.867	115.567	122.967	125.479	131.203
H16_A0899	predicted sulfurtransferase,	1	-	989118	989966		109.849	160.922	160.893		117.817	109.119	102.61	171.076	172.02	139.67	162.268	159.663	160.747
H16_A0900	dnaE1, DNA polymerase III alpha subunit	1	+	990165	993686		81.6465	97.7199	92.9592		84.3871	83.0305	77.5218	99.5631	101.865	91.732	87.9072	94.8766	96.0936
H16_A0901	Glycosyltransferase,	1	-	993706	994779		65.8972	53.6431	56.42		69.1747	65.3053	63.2116	52.9103	55.9172	52.1018	53.8849	57.2302	58.1448
H16_A0902	glycosyltransferase involved in cell wall biogenesis,	1	-	994816	995502		172.445	150.504	176.647		170.098	175.695	171.543	150.158	156.031	145.323	163.704	178.471	187.767
H16_A0903	glycosyltransferase involved in LPS biosynthesis,	1	+	995895	996668		90.9086	79.6713	86.6		96.3091	95.9718	80.4449	76.8637	79.8927	82.2574	89.0932	87.1599	83.5469
H16_A0904	ABC-type transporter, ATPase and permease components, LipidE family	1	+	996748	998490		123.554	115.405	81.7655		131.555	129.454	109.652	112.512	112.276	121.427	84.3437	81.9707	78.9822
H16_A0905	rfaF2, ADP-heptose	1	-	998549	999535		119.18	85.647	104.382		127.991	124.232	105.316	81.3663	86.5312	89.0435	111.184	101.599	100.364
H16_A0906	uncharacterized conserved protein,	1	+	999716	1000306		73.8385	61.5343	102.497		76.266	73.4391	71.8104	62.1565	64.5057	57.9406	93.75	106.181	107.561
H16_A0907	conserved hypothetical protein,	1	-	1000319	1000831		90.2712	63.7749	130.393		88.5274	92.0768	90.2095	62.5022	62.7487	66.0739	127.212	128.488	135.477
H16_A0908	Membrane protein,	1	+	1001101	1001415		13.0117	7.64641	13.7288		12.1789	12.1875	14.6688	7.34954	7.59365	7.99604	13.8769	14.1618	13.1475
H16_A0909	cafA1, Ribonuclease G and E	1	-	1001478	1002944		64.5244	51.0864	63.51		65.2204	62.5988	65.7541	49.4905	52.4873	51.2814	65.3045	62.5269	62.6986
H16_A0910	maf, Nucleotide-binding protein implicated in inhibition of septum formation	1	-	1003031	1003645		15.2657	9.34171	12.114		15.8841	15.8387	14.0741	9.00663	9.85294	9.16556	12.1575	11.7643	12.4201
H16_A0911	uncharacterized conserved protein,	1	-	1003679	1004158		35.5581	17.7729	26.2042		37.0413	37.5518	32.0813	17.7702	19.0139	16.5347	25.4893	26.3749	26.7483
H16_A0912	uncharacterized conserved protein,	1	-	1004212	1004949		87.1569	67.5745	117.882		91.1404	82.9625	87.3678	73.9866	67.6456	61.0913	101.584	126.632	125.429
H16_A0913	nadD, nicotinic acid mono-nucleotide adenylyltransferase	1	-	1005011	1005745		85.5389	79.2717	72.5229		90.7505	86.2023	79.6639	77.4512	82.8117	77.5523	67.89	73.6513	76.0273
H16_A0914	hemF, Coproporphyrinogen III oxidase	1	-	1005756	1006667		112.246	112.806	120.99		117.032	113.125	106.582	113.245	116.818	108.355	115.512	120.738	126.72
H16_A0915	purD, Phosphoribosylamine-glycine ligase	1	-	1006846	1008114		110.95	131.123	101.03		117.35	105.776	109.723	132.775	135.917	124.677	99.0516	100.396	103.642
H16_A0916	conserved hypothetical protein,	1	-	1008199	1008924		232.263	225.718	187.061		237.343	225.343	234.103	210.061	240.998	226.094	169.806	186.681	204.697
H16_A0917	Predicted ATPase,	1	+	1009144	1010670		55.0954	82.7951	90.6705		60.8815	52.5732	51.8315	85.1315	85.4782	77.7756	88.5198	90.3283	93.1635
H16_A0918	upp1, uracil phosphoribosyltransferase	1	-	1011015	1011665		50.7929	52.1236	49.8938		55.2449	51.7688	45.3648	54.6375	50.8432	50.8902	51.1267	48.9472	49.6075
H16_A0919	MFS transporter, SP family,	1	-	1011868	1013268		8.35784	3.54375	6.74732		7.76124	9.15727	8.155	3.27375	3.35463	4.00286	6.84463	6.72597	6.67136
H16_A0920	Aerobic-type carbon monoxide dehydrogenase homolog, large subunit,	1	-	1013892	1016819		7.22601	1.71199	4.50185		8.03357	7.61273	6.03175	1.6195	1.97444	1.54204	4.91582	4.42698	4.16275
H16_A0921	Aerobic-type carbon monoxide dehydrogenase homolog, small subunit,	1	-	1016816	1017346		5.10171	2.6024	3.95055		4.87569	5.60428	4.82517	2.32507	2.33718	3.14494	4.05592	3.5665	4.22922
H16_A0922	2-Polyprenyl-6-methoxyphenol hydroxylase or related FAD-dependent oxidoreductase,	1	-	1017401	1018561		7.48655	3.06271	11.3014		7.62828	7.67579	7.15559	3.00313	2.84623	3.33877	11.1395	9.65809	13.1066
H16_A0923	maleate cis-trans isomerase,	1	+	1018911	1019663		18.5695	1.74758	19.2965		17.8711	19.837	18.0005	1.52469	1.70078	2.01727	18.938	17.6059	21.3455
H16_A0924	hydrolase or acyltransferase (alpha/beta-hydrolase superfamily),	1	+	1019675	1020505		7.54397	2.13582	10.4041		7.59283	7.45342	7.58567	1.84694	1.87788	2.68264	11.0483	8.95053	11.2136
H16_A0925	conserved hypothetical protein,	1	+	1020519	1021598		7.39777	1.67578	13.3786		7.9147	7.68019	6.59843	1.57342	1.58893	1.86498	14.53	11.2189	14.3868
H16_A0926	N-Carbamoylsarcosine amidohydrolase (CSHase),	1	+	1021591	1022226		13.7778	4.89212	12.8114		15.1449	13.9251	12.2634	4.70155	5.06188	4.91293	12.716	12.9235	12.7947
H16_A0927	transcriptional regulator, TetR/AcrR-family,	1	-	1022254	1023009		90.5679	91.0156	141.25		82.7712	89.1555	99.7771	93.3736	90.2863	89.3869	135.935	143.766	144.05
H16_A0928	Aerobic-type carbon monoxide dehydrogenase homolog, large subunit,	1	+	1023093	1025372		20.325	16.2545	31.7836		22.4357	19.4497	19.0896	15.0124	17.1731	16.5782	30.4432	32.3776	32.5301
H16_A0929	transcriptional regulator, MarR-family,	1	-	1025433	1025909		50.7464	57.753	49.368		53.7588	49.7947	48.6856	52.5533	62.2424	58.4634	44.744	49.4222	53.938
H16_A0930	permease of the drug/metabolite transporter (DMT) superfamily,	1	+	1026007	1027014		15.956	22.3471	19.6318		16.3191	15.5432	16.0058	23.4156	20.4028	23.2228	20.4547	20.4967	17.9439
H16_A0931	dehydrogenase with different specificities (related to short-chain alcohol dehydrogenases),	1	+	1027071	1027859		49.9715	55.3297	41.8117		54.2341	48.0116	47.6688	55.2101	61.2106	49.5684	37.9589	44.3595	43.1166
H16_A0932	mgsA, methylglyoxal synthase	1	+	1027917	1028315		22.3492	23.1368	19.15		26.247	22.1655	18.635	25.137	24.3696	19.9036	17.7138	19.8406	19.8956
H16_A0933	Zinc-binding dehydrogenase,	1	+	1028357	1029334		66.6563	60.2903	61.0258		74.8727	63.9677	61.1285	63.4991	62.5139	54.858	56.6713	62.2171	64.1891
H16_A0934	conserved hypothetical protein,	1	-	1029410	1029703		43.2764	86.3088	32.6383		46.252	42.6139	40.9633	78.297	79.0638	101.565	31.3496	31.2724	35.293
H16_A0935	ABC-type transporter, periplasmic component,	1	-	1029918	1031063		195.898	156.259	183.789		196.205	204.306	187.182	163.548	171.226	134.004	170.809	182.33	198.226
H16_A0936	ABC-type transporter, permease component,	1	-	1031123	1032043		42.3232	38.4292	47.1108		42.5515	43.6264	40.7918	38.4398	40.6844	36.1633	49.5903	45.8284	45.9139
H16_A0937	ABC-type transporter, permease component,	1	-	1032062	1033171		29.9158	25.6567	35.4333		30.6257	31.0773	28.0443	27.9902	25.4744	23.5057	37.6797	34.8231	33.7972
H16_A0938	ABC-type transporter, ATPase component, CUT2 family	1	-	1033164	1034726		28.2714	23.2203	27.2334		30.3833	28.4346	25.9964	24.704	23.4062	21.5508	28.5747	25.9864	27.139
H16_A0939	Pirin-related protein,	1	-	1035042	1035962		16.2593	16.9213	25.7035		17.8736	15.968	14.9362	17.2963	18.5664	14.9013	24.4997	25.1207	27.4902
H16_A0940	ABC-type transporter, permease component, QAT family	1	+	1036652	1037368		39.6433	9.8225	86.4236		40.7981	40.8471	37.2848	9.2757	9.92155	10.2702	97.9342	83.943	77.3937
H16_A0941	ABC-type transporter, periplasmic component, QATfamily	1	+	1037371	1038327		27.9634	7.80424	46.6906		29.1674	29.5216	25.201	9.03207	6.7349	7.64575	50.4924	48.9832	40.5962
H16_A0942	ABC-type transporter, permease component, QAT family	1	+	1038338	1038988		32.4815	9.48371	25.7484		33.0457	34.5793	29.8195	10.2627	8.76611	9.42233	29.2524	27.0144	20.9782
H16_A0943	ABC-type transporter, ATPase component, QAT family	1	+	1038985	1040154		27.2874	15.9479	29.6853		28.2017	29.9859	23.6746	16.6831	16.8796	14.281	27.7389	28.115	33.2021
H16_A0944	Hypothetical protein,	1	+	1040195	1040566		68.4881	46.1002	101.413		69.3435	76.8897	59.2312	40.2066	49.4779	48.6161	97.3697	99.0374	107.833
H16_A0946	Hypothetical protein,	1	+	1040991	1041488		935.872	3874.59	623.869		1008.64	922.116	876.864	2804.87	3409.28	5409.62	611.812	543.221	716.574
H16_A0947	Coproporphyrinogen III oxidase, Fe-S oxidoreductase,	1	-	1041567	1042799		59.3716	59.8594	47.2334		61.6558	60.4784	55.9806	58.8687	61.4055	59.304	50.503	46.7422	44.455
H16_A0948	xanthosine triphosphate pyrophosphatase,	1	-	1042796	1043413		37.0143	35.5431	36.4182		38.563	37.3239	35.1562	32.4744	35.8544	38.3005	38.4217	33.8622	36.9708
H16_A0949	Ribonuclease PH,	1	-	1043429	1044148		71.5779	100.58	94.0961		77.5398	72.7852	64.4089	96.3014	103.284	102.154	98.2929	93.5298	90.4656
H16_A0950	Serine/threonine protein phosphatase,	1	-	1044231	1045145		85.6312	228.424	126.881		97.0548	87.1873	72.6515	217.991	221.381	245.899	127.561	131.307	121.774
H16_A0951	Serine/threonine protein kinase,	1	-	1045202	1046248		147.994	367.871	191.465		155.387	151.794	136.801	327.373	364.632	411.609	179.5	202.305	192.59
H16_A0952	Stress-induced protein,	1	+	1046437	1047372		76.4334	66.1123	92.9497		79.2007	76.341	73.7586	70.4873	69.7463	58.1034	90.2548	95.0214	93.5728
H16_A0953	gmk, guanylate kinase	1	+	1047404	1048066		58.2618	37.9487	52.5504		60.9696	55.5996	58.2163	38.2454	40.176	35.4247	52.624	52.4352	52.592
H16_A0954	rpoZ, DNA-directed RNA polymerase omega subunit	1	+	1048172	1048375		1598.34	2855.23	2645.17		1508.68	1711.8	1574.54	2573.29	2644.23	3348.18	2489.8	2790.18	2655.54
H16_A0955	spoT1, GTP pyrophosphokinase	1	+	1048704	1050983		215.722	218.205	235.344		223.862	216.71	206.594	212.145	220.758	221.713	232.288	230.118	243.625
H16_A0956	transcription elongation factor,	1	-	1051095	1051658		66.4255	46.4477	49.1713		67.1151	60.0317	72.1298	45.842	46.9132	46.5878	48.1739	46.7258	52.6142
H16_A0958	Hypothetical protein,	1	+	1052105	1052365		35.9485	32.4351	47.0292		34.8306	38.3062	34.7087	32.9559	32.3189	32.0305	43.7021	51.397	45.9887
H16_A0959	Hypothetical protein,	1	+	1052524	1052763		50.5926	39.3583	81.7399		48.7361	48.2142	54.8275	37.7418	38.2531	42.0801	77.5183	78.338	89.3634
H16_A0960	Hypothetical protein,	1	-	1053075	1053356		172.721	147.546	190.192		169.354	173.932	174.878	128.887	152.406	161.345	187.415	193.491	189.67
H16_A0962	Hypothetical protein,	1	-	1054235	1054543		371.313	381.303	314.405		380.651	364.19	369.097	317.376	388.022	438.512	331.536	290.997	320.682
H16_A0963	transcriptional regulator, MocR family,	1	-	1054702	1056150		17.0695	15.7918	21.019		18.3599	17.3086	15.5401	15.8822	16.9668	14.5265	21.8491	21.1161	20.0919
H16_A0964	conserved hypothetical protein,	1	+	1056254	1056736		9.68222	8.85959	12.2448		10.6818	8.17831	10.1866	8.83978	9.70706	8.03194	12.6882	13.3874	10.659
H16_A0965	conserved hypothetical protein,	1	+	1056962	1058314		30.9883	39.9038	70.2014		31.8241	32.0963	29.0446	41.8748	41.0691	36.7675	68.5386	72.2878	69.7777
H16_A0966	conserved hypothetical protein,	1	+	1058347	1058658		56.7922	57.1189	86.1507		61.4963	53.5621	55.318	54.2616	57.5894	59.5058	72.8455	93.9796	91.6269
H16_A0967	aspH, Aspartyl/Asparaginyl beta-hydroxylase	1	+	1058816	1059718		219.997	284.828	253.683		232.333	217.357	210.301	264.489	295.678	294.318	241.779	250.774	268.496
H16_A0968	putative hemolysin,	1	+	1059776	1060063		118.946	103.03	120.506		125.511	112.525	118.802	101.768	109.458	97.8651	117.025	124.363	120.128
H16_A0969	GGDEF family protein,	1	-	1060075	1061580		75.3421	69.5203	95.3376		79.3599	72.2898	74.3765	69.0687	74.5276	64.9647	96.2776	95.5815	94.1538
H16_A0970	transcriptional regulator, MocR family,	1	-	1061733	1063169		18.7741	27.1822	25.1858		21.0605	18.6503	16.6115	25.8079	28.0905	27.6481	25.8267	24.5581	25.1724
H16_A0971	Hypothetical protein,	1	+	1063346	1063717		10.0044	11.2276	16.1832		9.70128	10.201	10.1108	10.5801	11.7307	11.372	14.8961	17.3065	16.3472
H16_A0972	Uncharacterized FAD-dependent dehydrogenase,	1	+	1063785	1065410		71.8382	51.591	76.1778		77.2525	72.6276	65.6346	54.7195	53.7548	46.2986	76.6	76.1964	75.7369
H16_A0973	predicted flavoprotein,	1	-	1065407	1066672		43.5177	27.2193	33.935		48.059	46.227	36.267	26.3271	28.2559	27.0749	32.659	34.7012	34.4447
H16_A0974	Uncharacterized protein conserved in bacteria,	1	+	1066763	1067338		30.0881	39.0997	34.4001		34.5733	27.5279	28.1632	41.0645	40.0357	36.199	34.2419	32.677	36.2815
H16_A0975	conserved hypothetical protein,	1	-	1067339	1068181		38.921	57.9281	49.1966		40.5411	40.0246	36.1974	58.0278	62.0549	53.7017	46.4137	49.8346	51.3415
H16_A0976	transcriptional regulator, ArsR-family,	1	-	1068696	1068992		766.378	582.99	771.314		750.049	776.721	772.364	650.566	679.734	418.67	764.661	796.112	753.168
H16_A0977	Hypothetical protein,	1	+	1069382	1069717		4283.64	3413.98	3586.5		4472.53	4621.85	3756.53	3655.68	4092.28	2493.98	3687.51	3574.27	3497.72
H16_A0978	conserved hypothetical protein,	1	+	1069770	1071299		852.047	522.334	941.379		935.422	862.658	758.062	575.372	607.024	384.605	1004.17	951.039	868.926
H16_A0979	Hypothetical protein,	1	+	1071310	1071936		1121.16	733.52	1205.34		1237.27	1179.9	946.295	837.292	837.797	525.469	1297.63	1174.59	1143.8
H16_A0980	Hypothetical protein,	1	+	1072119	1072844		895.221	529.667	978.031		989.658	934.303	761.701	614.706	586.502	387.793	1040.54	965.725	927.827
H16_A0981	cpaB3, flp pilus assembly protein CpaB	1	+	1073065	1074096		339.407	234.551	323.477		368.897	344.366	304.959	242.231	281.027	180.396	324.739	328.919	316.771
H16_A0982	cpaC3, flp pilus assembly protein secretin CpaC	1	+	1074256	1075692		255.215	180.843	318.136		259.976	274.24	231.43	177.675	219.291	145.564	298.497	336.936	318.975
H16_A0983	cpaF3, flp pilus assembly ATPase CpaF	1	+	1075700	1077559		243.396	198.789	481.601		223.641	277.126	229.421	197.446	226.833	172.087	466.112	514.303	464.389
H16_A0984	tadB2, flp pilus assembly protein TadB	1	+	1077569	1078417		158.157	143.749	358.308		141.432	176.61	156.429	159.648	153.449	118.149	368.749	385.626	320.55
H16_A0985	tadC2, flp pilus assembly protein TadC	1	+	1078430	1079311		94.1821	99.4831	234.837		97.9978	105.532	79.0168	105.72	113.105	79.6245	222.257	256.379	225.876
H16_A0986	Hypothetical protein,	1	+	1079308	1079673		119.951	95.3356	224.217		131.705	127.759	100.39	92.8506	113.295	79.8609	212.397	236.232	224.023
H16_A0987	tadG2a, flp pilus assembly protein TadG	1	+	1079670	1080380		188.098	122.537	271.08		209.673	198.687	155.934	123.08	135.477	109.054	256.799	296.26	260.182
H16_A0988	Hypothetical protein,	1	+	1080573	1080941		242.217	169.866	336.063		246.683	208.74	271.229	242.663	152	114.934	324.642	358.297	325.25
H16_A0989	Hypothetical protein,	1	+	1081000	1081446		526.07	353.466	875.614		581.341	556.753	440.116	407.072	383.848	269.478	815.381	953.655	857.808
H16_A0990	outer membrane protein and related peptidoglycan-associated (lipo)proteins,	1	+	1081443	1082369		539.928	339.659	703.991		611.875	565.192	442.716	377.012	373.248	268.716	698.829	722.158	690.986
H16_A0991	putative transglycosylase,	1	+	1082369	1083112		414.191	212.359	419.403		467.991	438.317	336.267	233.443	228.718	174.915	458.759	418.285	381.165
H16_A0992	Hypothetical protein,	1	+	1083129	1083470		398.968	229.901	262.639		392.32	440.285	364.299	253.785	242.231	193.688	250.268	264.104	273.547
H16_A0993	Membrane protein,	1	+	1083512	1084318		307.163	197.446	271.64		331.191	332.286	258.012	231.564	206.173	154.602	272.075	281.933	260.913
H16_A0994	conserved hypothetical protein,	1	+	1084493	1086106		230.206	518.248	279.949		247.215	250.71	192.693	504.874	510.333	539.537	269.425	260.855	309.567
H16_A0995	putative poly-gamma-glutamate synthetase,	1	-	1086579	1087733		3.71403	3.5559	5.02932		4.1136	3.41914	3.60935	3.32225	3.59609	3.74936	5.08071	5.17208	4.83518
H16_A0996	FAD/FMN-containing dehydrogenase,	1	+	1087937	1089325		5.42651	4.26142	6.65647		5.4665	5.57164	5.24137	3.69458	4.55725	4.53243	7.08574	6.18584	6.69782
H16_A0997	conserved hypothetical protein,	1	+	1089457	1090374		14.3355	7.4753	12.3305		13.451	14.8636	14.6919	7.53325	8.17795	6.7147	12.3133	12.8945	11.7837
H16_A0999	fbp, Fructose-1,6-bisphosphatase	1	-	1090943	1091959		79.1646	77.26	66.4192		84.5716	75.3107	77.6115	77.777	82.2985	71.7046	60.9047	66.7779	71.575
H16_A1000	pepN, alanyl aminopeptidase N	1	-	1092058	1094754		29.9144	26.2992	29.722		30.9047	30.1234	28.7152	24.7415	27.3269	26.8291	29.2083	29.1553	30.8025
H16_A1001	conserved hypothetical protein,	1	+	1095037	1095660		47.8546	174.683	67.5381		49.8363	50.2721	43.4553	158.422	156.041	209.584	62.5196	67.6826	72.4121
H16_A1002	maeB, malic enzyme (NADP)	1	+	1096003	1098324		140.878	266.081	182.525		153.963	143.207	125.464	262.035	283.814	252.394	181.286	182.824	183.464
H16_A1003	Hypothetical protein,	1	-	1098431	1098676		192.051	24.4432	23.3209		213.317	205.45	157.387	26.3949	23.7565	23.1784	26.6947	21.087	22.1809
H16_A1004	outer membrane protein (porin),	1	-	1098917	1099984		65.8282	23.2289	52.8015		68.4656	64.3197	64.6993	24.8898	25.9393	18.8576	44.7874	57.2004	56.4166
H16_A1005	conserved hypothetical protein,	1	-	1100165	1100683		15.0324	9.67689	13.9405		18.4677	12.3552	14.2742	10.101	9.56694	9.36274	12.8564	17.0993	11.8659
H16_A1006	predicted xylanase/chitin deacetylase,	1	-	1100680	1101630		15.3583	7.80398	6.81791		18.7128	11.474	15.8882	8.30166	8.81862	6.29164	6.15033	6.48902	7.81438
H16_A1007	Nucleobase, cation symporter 2 (NCS2) family transporter	1	-	1101756	1103162		28.8619	16.5204	19.1061		34.9787	23.5641	28.0429	15.7007	18.1102	15.7505	19.1492	19.3132	18.8558
H16_A1008	transcriptional regulator, GntR-family,	1	-	1103342	1104112		10.9878	11.3929	13.5884		13.1851	9.87663	9.90173	10.8788	12.2376	11.0624	13.7995	12.7068	14.2591
H16_A1009	Transthyretin-like protein,	1	+	1104410	1104763		17.364	18.2912	13.3817		20.6442	14.7926	16.6553	17.657	19.7039	17.5126	12.9757	12.7176	14.452
H16_A1010	predicted membrane protein,	1	+	1104795	1106003		30.341	34.3956	35.0712		38.3269	25.981	26.7153	31.5737	36.1429	35.4702	34.2806	34.6909	36.2421
H16_A1011	predicted membrane protein,	1	-	1106166	1106798		87.5487	98.6894	119.623		88.2478	84.7106	89.6877	95.8598	98.7438	101.464	136.575	115.397	106.896
H16_A1012	fatty acid desaturase,	1	-	1107061	1108236		89.9215	582.749	293.446		85.4426	74.9797	109.342	608.836	580.279	559.133	342.093	264.861	273.384
H16_A1013	guaD, guanine deaminase	1	-	1108422	1109744		21.4488	14.1576	18.793		24.6953	18.9469	20.7043	13.5808	14.4396	14.4525	18.3502	19.4936	18.5353
H16_A1014	add, adenosine deaminase	1	-	1109821	1110876		38.5226	21.0699	25.191		45.2787	32.7662	37.523	21.1543	22.313	19.7424	24.7007	24.0409	26.8316
H16_A1015	xdhC1, xanthine dehydrogenase, maturation factor	1	-	1110932	1111921		20.5197	5.57848	6.74574		25.8894	13.4226	22.2471	5.28372	5.68579	5.76592	6.95476	6.53472	6.74773
H16_A1016	xdhB1, xanthine dehydrogenase, subunit B	1	-	1111984	1114452		36.1349	12.6766	18.7967		51.6727	23.5072	33.2248	11.3068	12.8593	13.8636	17.6045	18.6281	20.1576
H16_A1017	xdhA1, xanthine dehydrogenase, iron-sulfur cluster and FAD-binding subunit A	1	-	1114478	1115980		15.0482	11.8311	17.3513		17.4933	12.5794	15.072	11.5598	11.8308	12.1027	17.0727	17.3606	17.6205
H16_A1018	transcriptional regulator, LysR-family,	1	+	1116212	1117159		80.9623	56.2281	117.606		82.9461	79.0312	80.9095	57.9611	59.1045	51.6187	123.147	117.377	112.294
H16_A1019	ABC-type transporter, periplasmic component, SulT family	1	-	1117186	1118019		197.356	250.634	380.921		196.595	205.106	190.368	256.478	263.297	232.128	369.766	374.242	398.753
H16_A1020	periplasmic molybdate-binding protein/domain,	1	+	1118164	1119261		216.14	199.592	310.645		230.148	212.723	205.549	194.823	213.458	190.497	299.199	312.512	320.224
H16_A1021	hypothetical membrane spanning protein,	1	+	1119384	1119986		135.834	101.606	145.369		132.214	133.808	141.481	95.8865	108.041	100.891	139.535	142.179	154.392
H16_A1022	lolE, ABC-type transporter involved in lysophospholipase L1 biosynthesis, permease component	1	+	1120062	1122668		39.0763	39.9018	52.8396		40.0717	38.053	39.104	37.7366	39.6065	42.3622	52.1972	53.8038	52.5178
H16_A1023	truncated hemoglobin,	1	+	1122693	1123109		129.489	143.785	134.487		136.322	132.454	119.692	127.123	149.628	154.606	136.175	137.705	129.581
H16_A1024	conserved hypothetical protein,	1	+	1123154	1123750		49.5261	43.9578	44.4481		53.4012	49.468	45.709	45.5547	44.9788	41.3398	46.0082	45.235	42.101
H16_A1025	Predicted Rossmann fold nucleotide-binding protein / Lysine decarboxylase family protein,	1	-	1123775	1124368		59.8509	50.8839	49.6366		58.6735	62.8165	58.0628	52.806	49.9018	49.9439	51.775	50.0065	47.1282
H16_A1026	transcriptional regulator, TetR/AcrR-family,	1	-	1124365	1125138		25.4031	24.1517	17.4262		26.2139	24.9563	25.0393	24.2615	23.3028	24.8907	15.2236	19.5705	17.4845
H16_A1027	dgkA, diacylglycerol kinase	1	-	1125168	1125653		9.00089	9.08002	12.3025		8.91174	9.09646	8.99447	9.818	8.02116	9.40091	11.2809	13.4822	12.1445
H16_A1028	Glycosyltransferase,	1	-	1125580	1126701		69.0929	83.3861	83.0286		71.1212	73.4844	62.6731	74.4709	80.2321	95.4553	86.6358	78.4088	84.0413
H16_A1029	conserved hypothetical protein,	1	-	1126763	1127737		2.6059	2.43227	3.12783		2.82841	2.69206	2.29724	2.05596	2.42916	2.81169	3.32154	3.16168	2.90027
H16_A1030	predicted acetyltransferase and hydrolase with the alpha/beta hydrolase fold,	1	-	1127857	1128837		25.7348	24.3926	40.0602		27.8388	25.1501	24.2153	24.6508	25.8725	22.6546	40.2144	38.7206	41.2458
H16_A1031	membrane spanning protein, RDD family,	1	-	1128834	1129370		32.1288	30.7139	55.7785		34.7519	30.4081	31.2266	28.8073	33.4272	29.907	54.5776	54.464	58.294
H16_A1032	conserved hypothetical protein,	1	-	1129491	1130270		56.563	54.5872	170.791		60.8096	58.6481	50.2313	50.0707	63.4169	50.274	172.299	164.649	175.427
H16_A1033	conserved hypothetical protein,	1	-	1130272	1130703		60.5011	76.584	145.997		64.1509	62.2421	55.1104	77.9072	85.9325	65.9124	133.262	145.526	159.202
H16_A1034	rpoE2, DNA-directed RNA polymerase sigma subunit (RpoE,sigma24)	1	-	1130700	1131266		198.402	248.97	272.123		215.372	200.605	179.228	232.79	268.803	245.318	277.69	265.44	273.238
H16_A1035	ilvB, acetolactate synthase III (valine sensitive)	1	+	1131652	1133409		799.278	1032.25	659.525		782.251	813.346	802.236	1012.37	1043.89	1040.48	686.184	645.505	646.887
H16_A1036	ilvH, acetolactate synthase III small subunit	1	+	1133409	1133900		592.96	1216.81	637.802		597.426	590.073	591.381	1169.27	1265.81	1215.35	660.631	615.972	636.803
H16_A1037	ilvC, Ketol-acid reductoisomerase	1	+	1134024	1135040		945.045	2506.24	1011.8		914.834	988.332	931.97	2308.32	2528.08	2682.33	940.188	1025.99	1069.23
H16_A1038	psd, phosphatidylserine decarboxylase	1	+	1135287	1135937		150.147	159.774	242.673		145.732	152.521	152.189	152.787	162.435	164.101	232.023	236.728	259.268
H16_A1039	pssA, phosphatidylserine synthase	1	+	1135963	1136862		154.275	147.785	205.754		150.576	156.167	156.083	140.283	143.661	159.412	202.348	209.522	205.392
H16_A1040	Uncharacterized protein containing LysM domain,	1	+	1136987	1137490		52.6393	60.1871	78.4103		55.5426	56.6646	45.7107	66.5227	60.8569	53.1816	74.6142	84.2168	76.3998
H16_A1041	leuA1, 2-Isopropylmalate synthase	1	+	1137826	1139367		238.246	678.903	250.099		244.704	236.827	233.207	657.33	702.021	677.358	245.579	244.254	260.463
H16_A1042	putative lipoprotein,	1	-	1139466	1139993		34.1601	41.4397	45.4414		34.5718	34.0851	33.8235	40.0641	44.8904	39.3647	43.0346	44.9487	48.3409
H16_A1043	ABC-type transporter, periplasmic component, HAAT family	1	+	1140197	1141453		81.5213	217.778	85.2928		89.213	81.4729	73.8779	232.002	205.331	216.001	83.1386	83.5672	89.1725
H16_A1044	rpsO, SSU ribosomal protein S15	1	+	1141627	1141896		1472.55	1073.06	1222.77		1388.07	1592.98	1436.61	1036.38	1119.28	1063.5	1183.17	1286.58	1198.56
H16_A1045	pnp, polyribonucleotide nucleotidyltransferase	1	+	1142347	1144518		226.527	241.078	231.129		237.469	222.466	219.646	246.626	256.064	220.542	223.645	241.115	228.627
H16_A1046	Putative Zn-dependent oxidoreductase,	1	+	1144703	1145707		46.5407	39.951	53.5656		48.8656	46.2372	44.5193	42.5375	41.5245	35.7909	50.1289	56.1128	54.455
H16_A1047	tim, triosephosphate isomerase	1	+	1145822	1146559		298.281	248.993	402.742		306.243	294.762	293.839	252.963	255.632	238.385	377.682	422.132	408.413
H16_A1048	secG, preprotein translocase subunit SecG	1	+	1146623	1146997		631.451	432.598	644.11		629.273	652.491	612.59	420.764	432.125	444.904	689.069	636.201	607.059
H16_A1050	nuoA, NADH dehydrogenase chain A	1	+	1147436	1147795		835.842	707.666	735.225		752.372	803.018	952.137	694.006	717.657	711.335	749.685	720.315	735.677
H16_A1051	nuoB, NADH dehydrogenase chain B	1	+	1147802	1148284		354.231	630.286	375.767		346.182	350.023	366.489	683.012	655.514	552.334	392.781	378.64	355.879
H16_A1052	nuoC, NADH dehydrogenase chain C	1	+	1148286	1148882		298.838	477.158	193.577		322.455	283.925	290.133	476.503	493.783	461.19	211.277	184.89	184.562
H16_A1053	nuoD, NADH dehydrogenase chain D	1	+	1148892	1150145		750.531	1354.53	587.441		753.304	767.461	730.827	1421.04	1361.25	1281.29	630.639	556.091	575.594
H16_A1054	nuoE, NADH dehydrogenase chain E	1	+	1150326	1150829		458.3	1228.96	582.205		437.368	486.821	450.712	1251.48	1281.39	1154.02	537.143	577.71	631.76
H16_A1055	nuoF, NADH dehydrogenase chain F	1	+	1150831	1152126		365.623	819.411	503.764		343.96	379.864	373.046	726.44	891.356	840.439	451.101	501.247	558.943
H16_A1056	nuoG, NADH dehydrogenase chain G	1	+	1152139	1154505		423.594	968.993	910.598		378.211	465.634	426.936	799.749	1047.13	1060.1	901.053	898.818	931.924
H16_A1057	nuoH, NADH dehydrogenase chain H	1	+	1154527	1155591		265.362	729.87	820.671		228.422	284.411	283.252	664.896	729.049	795.664	822.708	826.321	812.983
H16_A1058	nuoI, NADH dehydrogenase chain I	1	+	1155650	1156141		294.269	1015.8	714.733		294.903	304.711	283.192	999.47	1021.57	1026.35	691.928	730.167	722.102
H16_A1059	nuoJ, NADH dehydrogenase chain J	1	+	1156326	1156970		260.449	541.503	479.647		279.974	265.301	236.071	535.464	521.978	567.067	470.979	528.596	439.366
H16_A1060	nuoK, NADH dehydrogenase chain K	1	+	1156988	1157293		195.568	404.779	222.084		215.519	186.331	184.855	389.874	421.137	403.327	205.729	237.213	223.309
H16_A1061	nuoL, NADH dehydrogenase chain L	1	+	1157352	1159439		379.902	834.745	511.135		410.868	369.297	359.539	790.344	812.111	901.78	486.521	565.7	481.185
H16_A1062	nuoM, NADH dehydrogenase chain M	1	+	1159467	1160933		380.156	769.675	401.933		416.125	361.783	362.558	765.514	746.72	796.79	415.685	419.882	370.23
H16_A1063	nuoN, NADH dehydrogenase chain N	1	+	1160952	1162427		328.851	651.161	328.65		367.513	322.738	296.303	669.441	620.031	664.01	346.587	336.929	302.434
H16_A1064	conserved hypothetical protein,	1	+	1162441	1162749		361.284	682.647	303.01		403.152	392.014	288.687	629.936	692.315	725.691	324.757	295.123	289.149
H16_A1065	NTP pyrophosphohydrolase,	1	+	1162794	1163429		114.183	187.354	99.2961		127.043	116.268	99.2383	171.094	200.044	190.925	97.2549	99.3906	101.243
H16_A1066	conserved hypothetical protein,	1	+	1163558	1164004		212.879	296.568	378.348		211.395	220.154	207.087	297.526	317.405	274.772	386.956	376.779	371.31
H16_A1067	Acyl-CoA dehydrogenase,	1	+	1164100	1165302		76.1573	73.393	100.077		81.9826	72.8773	73.6122	71.3415	80.0942	68.7432	97.6268	99.8297	102.775
H16_A1068	Acyl-CoA dehydrogenase,	1	+	1165316	1166434		103.86	80.217	114.853		121.957	102.235	87.3873	77.8122	91.7619	71.077	116.309	114.259	113.992
H16_A1069	acyl dehydratase,	1	+	1166601	1167044		19.9488	22.1117	21.8112		21.0817	20.1815	18.5832	26.1464	22.2873	17.9014	19.3783	23.3369	22.7185
H16_A1070	acyl dehydratase,	1	+	1167077	1167553		158.139	128.125	111.447		178.027	155.966	140.425	126.816	131.994	125.566	114.558	112.721	107.061
H16_A1071	cyoA1, bo3-type quinol oxidase, subunit II	1	+	1168156	1169121		216.058	104.784	98.114		231.259	204.166	212.75	100.081	100.419	113.853	103.403	92.3984	98.54
H16_A1072	cyoB1, bo3-type quinol oxidase, subunit I	1	+	1169127	1171103		236.233	140.019	87.9651		244.07	220.829	243.8	141.753	133.796	144.509	86.2692	94.7788	82.8473
H16_A1073	cyoC1, bo3-type quinol oxidase, subunit III	1	+	1171109	1171753		238.553	185.792	64.5927		242.027	233.074	240.558	186.967	178.556	191.854	70.8729	63.887	59.0181
H16_A1074	cyoD1, bo3-type quinol oxidase, subunit IV	1	+	1171753	1172121		171.005	132.249	50.912		163.622	146.899	202.493	116.567	127.727	152.453	54.0559	56.61	42.0701
H16_A1075	ABC-type transporter, periplasmic component, HAAT family	1	+	1172477	1173733		3.10559	4.83038	4.91694		2.75977	3.49811	3.0589	4.03448	5.3326	5.12407	4.60613	5.63905	4.50564
H16_A1076	ABC-type transporter, permease component,	1	+	1173885	1175528		1.1075	1.01702	1.73211		1.17387	0.979611	1.16902	1.02871	1.13492	0.887444	1.87871	1.528	1.78961
H16_A1077	ABC-type transporter, permease component, HAAT family	1	+	1175528	1176733		1.53676	1.31057	2.36707		1.29538	1.3841	1.93081	1.10398	1.51542	1.31231	2.56293	2.27236	2.26592
H16_A1078	ABC-type transporter, ATPase component, HAAT family	1	+	1176730	1177578		2.65772	2.68216	3.7837		3.44442	1.97363	2.5551	2.38197	2.6875	2.97701	2.70808	4.75524	3.88777
H16_A1079	ABC-type transporter, ATPase component, HAAT family	1	+	1177581	1178273		3.13924	3.37886	5.161		3.62851	2.97614	2.81307	3.5557	2.30678	4.27412	4.93327	5.0626	5.48714
H16_A1080	ureD, urea amidohydrolase (urease) accessory protein UreD	1	+	1178396	1179265		5.99157	7.83388	8.77343		6.14922	5.48116	6.34433	8.01623	8.26999	7.21543	9.60523	8.71339	8.00167
H16_A1081	ureA, urea amidohydrolase (urease) gamma subunit	1	+	1179310	1179612		2.00902	3.79921	2.08477		2.35267	1.69442	1.97996	3.70069	4.29402	3.40293	1.94456	1.76531	2.54445
H16_A1082	ureJ, urea amidohydrolase (urease) accessory protein UreJ	1	+	1179667	1180278		5.23522	5.61093	6.08871		5.73016	5.12145	4.85404	5.48376	5.75177	5.59726	6.01414	6.68707	5.56492
H16_A1083	ureB, urea amidohydrolase (urease) beta subunit	1	+	1180290	1180595		6.14037	8.1664	10.0468		6.44803	6.31053	5.66255	7.85636	9.49906	7.14377	9.35729	9.48924	11.2939
H16_A1084	ureC, urea amidohydrolase (urease) alpha subunit	1	+	1180595	1182310		4.81526	6.28468	7.99327		5.41591	4.50292	4.52694	6.21559	6.78536	5.85307	7.41906	8.62703	7.93371
H16_A1085	ureE, urea amidohydrolase (urease) accessory protein UreE	1	+	1182340	1182918		5.048	5.63728	7.10485		5.8117	4.15201	5.18031	5.73501	6.14379	5.03305	6.78219	8.02772	6.50465
H16_A1086	ureF, urea amidohydrolase (urease) accessory protein UreF	1	+	1183040	1183732		6.43831	8.25183	9.66212		7.10007	6.36259	5.85227	8.61253	8.69293	7.45002	10.5016	8.87097	9.61377
H16_A1087	ureG, urea amidohydrolase (urease) regulatory and maturation protein UreG	1	+	1183747	1184376		7.69641	10.2411	10.7368		8.785	7.37344	6.93081	10.5849	10.6773	9.46117	10.0582	11.912	10.24
H16_A1088	conserved hypothetical protein,	1	-	1184373	1184813		15.4295	16.6618	15.7402		17.5066	14.8228	13.9589	17.4633	15.163	17.3592	16.001	16.2963	14.9235
H16_A1089	Hypothetical protein,	1	+	1185079	1185921		19.8406	11.1165	22.0316		22.0936	20.8547	16.5734	10.6691	11.7111	10.9691	23.0854	22.5835	20.426
H16_A1090	Glutathione S-transferase,	1	-	1185972	1186664		32.7985	18.2211	19.0032		37.049	31.0607	30.2857	18.252	21.7219	14.6896	15.3905	21.7357	19.8832
H16_A1091	FadE2-like Acyl-CoA dehydrogenase (ACAD),	1	-	1186822	1188084		16.602	31.1056	47.6144		17.0466	16.6514	16.1081	31.3296	34.0961	27.8911	44.7256	48.903	49.2147
H16_A1092	transcriptional regulator, LysR-family,	1	+	1188274	1189212		71.3981	46.0576	113.391		65.5293	71.118	77.5471	39.5826	48.7601	49.8299	113.944	108.664	117.566
H16_A1093	hypothetical membrane associated protein,	1	+	1189477	1190646		9.56825	6.06222	15.239		10.4627	9.10697	9.13504	5.94876	6.419	5.8189	14.8351	16.2413	14.6406
H16_A1094	Hypothetical protein,	1	-	1190674	1191318		5.92572	5.51708	9.1457		6.3469	4.91041	6.51984	6.76438	4.80157	4.98527	9.63963	9.70935	8.08812
H16_A1095	Hypothetical protein,	1	-	1191386	1191775		10.5202	10.9339	18.9819		12.5836	9.90278	9.07414	12.3776	11.1373	9.28687	17.7042	19.9107	19.3307
H16_A1096	rpoE3, DNA-directed RNA polymerase sigma subunit (RpoE,sigma24)	1	-	1191887	1192510		10.9427	10.4568	12.4967		11.8745	10.969	9.98451	10.8776	10.931	9.56179	13.8356	11.3907	12.264
H16_A1097	Uncharacterized protein containing a von Willebrand factor type A (vWA) domain,	1	-	1192590	1194290		3.89269	3.48652	5.8537		4.15421	3.89292	3.63093	3.40232	3.74445	3.31278	5.91855	6.18412	5.45842
H16_A1098	Gamma-glutamyltransferase 1,	1	+	1194496	1196376		65.1332	58.4211	103.034		73.2986	63.6482	58.4527	57.7164	60.8347	56.7121	99.4287	106.374	103.3
H16_A1099	predicted aminoglycoside phosphotransferase,	1	-	1196446	1197522		60.6404	22.8169	28.2906		71.135	59.1377	51.6485	23.8407	23.9113	20.6986	28.3628	28.9556	27.5532
H16_A1100	Fructose-2,6-bisphosphatase,	1	-	1197583	1198308		17.6606	8.94911	16.7729		19.9517	16.2953	16.7348	8.93473	10.2797	7.63287	15.3907	16.6573	18.2707
H16_A1101	Enoyl-CoA hydratase/carnithine racemase,	1	-	1198391	1199170		27.2175	20.801	33.8838		31.115	24.5476	25.9898	21.8448	20.9915	19.5668	34.852	34.8595	31.9399
H16_A1102	paaH2, 3-Hydroxyacyl-CoA dehydrogenase	1	-	1199204	1200727		43.723	47.8918	64.7621		46.4938	43.0659	41.6092	45.2149	51.0899	47.3708	66.4067	65.8286	62.051
H16_A1103	Glutathione S-transferase,	1	+	1200917	1201558		125.365	126.991	102.648		128.662	133.034	114.399	121.08	134.272	125.62	102.369	100.766	104.808
H16_A1104	Aspartate/tyrosine/aromatic aminotransferase,	1	-	1201631	1202812		30.6343	28.0706	32.8493		31.7328	31.0967	29.0734	29.2175	30.4707	24.5237	32.0824	34.2171	32.2483
H16_A1105	predicted nucleic acid-binding protein containing PIN domain,	1	-	1202896	1203357		10.7062	11.3021	11.8169		11.0132	10.5059	10.5995	11.2769	11.1908	11.4386	12.0456	11.5214	11.8836
H16_A1106	conserved hypothetical protein,	1	+	1203338	1204258		27.3471	32.6879	29.7828		27.8952	25.8079	28.3381	35.0926	31.7335	31.2377	28.7485	29.631	30.9688
H16_A1107	Zinc-carboxypeptidase,	1	+	1204285	1205427		42.1077	53.0086	51.0951		44.0475	41.6012	40.6742	56.0428	52.6894	50.2935	49.4042	51.3013	52.5797
H16_A1108	conserved hypothetical protein,	1	-	1205508	1206254		45.6885	53.3882	39.4855		48.9691	46.5072	41.5891	48.1232	49.502	62.5392	38.2291	41.2998	38.9277
H16_A1109	hutG2, N-Formylglutamate amidohydrolase	1	-	1206546	1207433		13.7364	16.8465	18.981		14.5329	13.4263	13.2501	16.1049	19.0189	15.4157	19.7184	17.9947	19.2298
H16_A1110	probable extra-cytoplasmic solute receptor,	1	-	1207449	1208435		15.5173	21.8088	23.8881		15.5226	16.4022	14.6269	21.6036	21.3728	22.4498	23.3871	23.9491	24.3282
H16_A1111	transcriptional regulator, LysR-family,	1	+	1208560	1209468		34.55	48.3753	39.3455		37.9222	35.8038	29.924	47.1119	46.5931	51.4211	40.0567	38.1581	39.8218
H16_A1112	transcriptional regulator, LysR-family,	1	-	1209472	1210440		14.7089	14.8535	19.4034		15.5854	14.5914	13.95	17.0516	14.1951	13.3138	20.3834	19.7523	18.0745
H16_A1113	pyruvate decarboxylase or related thiamine pyrophosphate-requiring enzyme,	1	+	1210490	1212091		2.98905	3.25375	4.23702		3.38351	2.81339	2.77025	3.51152	2.93609	3.31362	4.34288	4.59869	3.7695
H16_A1114	NAD-dependent aldehyde dehydrogenase,	1	+	1212148	1213599		7.34562	5.6377	9.34002		8.40308	7.40348	6.2303	6.5759	5.32364	5.01357	9.36442	9.48553	9.17011
H16_A1115	probable extra-cytoplasmic solute receptor,	1	+	1213659	1214648		17.0208	14.6824	23.8908		17.7654	17.3864	15.9106	15.9886	15.6136	12.4451	23.7072	24.6995	23.2657
H16_A1116	coxE2, protein containing von Willebrand factor type A(vWA) domain	1	-	1214710	1215885		74.8836	46.1064	76.1501		78.8467	74.5569	71.2473	43.943	51.2464	43.13	71.1628	76.5788	80.7087
H16_A1117	putative amino-acid acetyltransferase,	1	-	1215914	1216507		33.8271	22.432	35.4061		37.2456	33.8256	30.4101	20.8473	24.9433	21.5054	34.0028	36.8529	35.3625
H16_A1118	MoxR-like ATPase,	1	-	1216521	1217411		24.5065	16.5782	18.7707		28.6972	22.3594	22.463	17.5196	16.0599	16.1551	18.2424	19.0505	19.0193
H16_A1119	Hypothetical protein,	1	-	1217497	1217889		142.095	62.5024	60.5244		138.695	143.592	143.997	58.2594	64.2323	65.0156	60.978	57.1285	63.4669
H16_A1120	cytochrome c553,	1	+	1217952	1218299		303.927	79.4976	89.6311		326.288	324.413	261.079	75.1385	88.8497	74.5047	85.0282	89.011	94.8541
H16_A1121	cytochrome c553,	1	+	1218310	1218708		316.875	123.213	112.668		386.687	312.175	251.763	118.084	131.839	119.715	115.192	115.33	107.483
H16_A1122	aroG1, 3-Deoxy-D-arabino-heptulosonate 7-phosphate (DAHP) synthase	1	-	1218809	1219888		102.118	204.825	112.918		103.887	104.193	98.2742	210.824	215.245	188.407	117.225	111.942	109.588
H16_A1123	SAM-dependent methyltransferase,	1	+	1220390	1221445		17.9494	19.1592	25.113		18.0422	18.1564	17.6495	20.2619	20.2231	16.9925	24.0961	25.9813	25.2615
H16_A1124	tldD, Microcin-processing peptidase 2	1	-	1221510	1222970		228.171	273.802	338.223		242.628	229.471	212.413	258.188	279.079	284.14	309.705	344.521	360.444
H16_A1125	nit, Nitrilase	1	-	1223070	1223900		47.3622	53.682	47.2195		51.51	47.4319	43.1448	49.3109	55.3904	56.3448	43.7674	47.5508	50.3402
H16_A1126	conserved hypothetical protein,	1	-	1223918	1228102		49.2666	63.1356	43.5341		53.7718	49.3828	44.6452	63.0932	60.2784	66.0352	43.7787	44.0497	42.7739
H16_A1127	glnE, glutamine synthetase adenylyltransferase	1	+	1228512	1231163		74.4108	67.2283	89.9295		78.7204	77.2807	67.2314	65.1616	71.124	65.3992	90.8298	92.4829	86.4758
H16_A1128	Membrane protein,	1	+	1231378	1232016		89.3091	76.452	136.457		95.9387	91.5328	80.4558	86.8248	75.2624	67.2687	142.958	139.66	126.754
H16_A1129	mprA, putative peptidase, S08A subfamily	1	-	1232035	1233657		70.0776	42.9146	70.0495		80.7578	70.6411	58.834	45.7141	46.2522	36.7774	69.6516	71.4513	69.0457
H16_A1130	Hypothetical protein,	1	-	1233765	1234214		23.4604	17.4895	27.3439		24.7212	23.9861	21.6738	19.3343	17.9902	15.144	28.4251	27.8721	25.7345
H16_A1131	ATPase DNA repair,	1	-	1234269	1236023		109.329	93.6629	120.752		126.525	111.943	89.5193	97.1133	101.008	82.8671	121.409	121.561	119.287
H16_A1132	ATP-NAD kinase,	1	-	1236090	1237007		25.3603	25.6494	32.7945		27.3289	24.7347	24.0172	25.4528	29.9669	21.5284	32.2787	35.7031	30.4017
H16_A1133	transcriptional regulator, HrcA-family,	1	+	1237110	1238144		366.134	415.673	403.318		385.063	371.827	341.512	407.76	435.558	403.7	420.905	386.703	402.345
H16_A1134	hemH, Ferrochelatase	1	+	1238251	1239366		107.657	114.039	139.705		108.979	108.923	105.068	108.04	117.019	117.057	145.261	133.793	140.06
H16_A1135	Ribosome-associated heat shock protein,	1	+	1239363	1239758		219.319	188.86	262.666		219.476	222.961	215.52	195.145	194.925	176.508	276.562	259.464	251.971
H16_A1136	conserved hypothetical protein,	1	-	1239827	1240000		4768.96	7547.45	5849.35		4747.42	4936.7	4622.76	7253.24	7810.58	7578.52	5842.01	5791.94	5914.1
H16_A1137	grpE, molecular chaperone GrpE	1	+	1240275	1240835		78.5349	112.744	70.0617		88.1282	81.6381	65.8383	121.336	120.85	96.0445	67.4627	66.7245	75.9979
H16_A1138	Thioredoxin,	1	+	1240924	1241352		51.2657	92.9768	66.8738		55.1272	53.8633	44.8065	98.7221	101.158	79.0503	60.8756	68.327	71.4188
H16_A1139	outer membrane phospholipase A,	1	-	1241359	1242651		36.8308	29.6069	37.6281		38.1008	37.1277	35.2637	33.2644	30.2785	25.2777	33.0917	39.3825	40.4101
H16_A1140	conserved hypothetical protein,	1	-	1242785	1243216		64.6951	109.734	64.9615		67.107	67.5012	59.4771	103.132	116.652	109.417	60.3196	65.6016	68.9632
H16_A1141	predicted permease, DMT superfamily,	1	+	1243288	1244256		27.8267	24.9866	38.178		30.2036	28.4944	24.7822	24.3288	24.4578	26.1733	37.0292	38.7625	38.7421
H16_A1142	nfnB1, Nitroreductase	1	+	1244345	1244932		28.2046	23.8295	18.6664		29.4024	27.3365	27.8748	22.7398	22.6099	26.1388	18.8195	18.0514	19.1284
H16_A1143	Uncharacterized protein involved in ubiquinone biosynthesis,	1	-	1245003	1245734		9.87022	5.43202	9.95813		9.90103	10.6675	9.0421	5.56477	5.54576	5.18553	9.52213	10.6624	9.68984
H16_A1144	predicted hydrolase or acyltransferase,	1	-	1245752	1246735		9.48643	4.87669	11.5186		10.4009	8.74344	9.31497	4.68154	5.28744	4.6611	10.9264	12.5873	11.0422
H16_A1145	Flavin-binding monooxygenase,	1	-	1246732	1248300		5.12431	2.9924	5.85814		5.2366	5.0345	5.10183	3.1128	3.44247	2.42193	6.3288	5.43572	5.80991
H16_A1146	transcriptional regulator, TetR family,	1	+	1248386	1249012		48.5891	28.7469	46.5226		50.1356	49.5991	46.0328	28.1029	29.1888	28.9492	46.4202	43.2388	49.909
H16_A1147	nth, Endonuclease III protein	1	-	1249028	1249672		34.5751	37.8779	34.203		34.9291	35.4937	33.3025	38.2629	40.6876	34.6833	34.4983	33.55	34.5607
H16_A1148	rnfB, Predicted NADH	1	-	1249669	1250478		14.4264	14.6478	15.6779		16.175	13.5684	13.5357	14.7953	15.8144	13.3338	16.4086	15.2117	15.4133
H16_A1149	transcriptional regulator, TetR/AcrR-family,	1	+	1250774	1251409		84.7759	63.2747	93.5944		91.1108	84.7269	78.4901	58.5904	72.0305	59.203	93.5173	92.5036	94.7621
H16_A1150	phaZ1, intracellular poly(3-hydroxybutyrate) depolymerase	1	-	1251457	1252716		49.9836	83.3448	65.7452		50.3608	50.5889	49.0011	76.3535	86.1102	87.5706	62.332	65.8223	69.0814
H16_A1151	tyrB1, tyrosine aminotransferase	1	-	1253028	1254224		198.231	228.938	189.212		218.292	198.403	177.997	230.944	248.141	207.729	190.442	181.704	195.49
H16_A1152	uvrB, Excinuclease ABC, helicase subunit (B)	1	+	1254410	1256494		84.997	91.9053	84.6883		87.9039	86.8743	80.2128	89.7987	95.7	90.217	79.7178	86.8394	87.5078
H16_A1153	Hypothetical protein,	1	+	1256592	1256813		97.7503	96.6123	124.325		106.792	98.7933	87.6658	86.6156	96.4619	106.76	114.553	123.407	135.014
H16_A1154	Hypothetical protein,	1	+	1256847	1257089		51.9221	46.9128	56.4495		52.6105	54.06	49.0958	47.7179	48.0119	45.0085	51.1322	60.6817	57.5345
H16_A1155	Protein-tyrosine-phosphatase,	1	+	1257201	1257668		26.9466	23.7797	32.0966		28.4671	27.4878	24.8848	23.4144	24.7568	23.168	31.1245	31.4274	33.7379
H16_A1156	Site-specific recombinase,	1	+	1257756	1259852		20.6397	12.5504	16.2746		22.1738	21.0009	18.7444	12.3624	13.4089	11.8799	16.6075	16.4458	15.7706
H16_A1157	iscR, transcriptional regulator of iron sulfur clusterassembly (IscR)	1	+	1259959	1260513		248.842	201.46	252.2		255.686	251.209	239.632	208.518	201.475	194.388	234.317	253.278	269.006
H16_A1158	iscS, cysteine desulfurase (IscS)	1	+	1260575	1261792		173.421	144.319	159.478		185.056	170.742	164.465	148.916	147.368	136.671	143.52	160.601	174.314
H16_A1159	iscU, iron sulfur cluster assembly protein (IscU)	1	+	1261859	1262257		206.495	228.778	183.134		211.622	207.258	200.606	226.35	249.568	210.416	156.077	192.167	201.157
H16_A1160	iscA, iron sulfur cluster assembly protein (IscA)	1	+	1262301	1262621		278.639	228.773	203.448		280.292	291	264.623	244.856	236.212	205.251	189.849	214.102	206.392
H16_A1161	conserved hypothetical protein,	1	+	1262647	1262868		184.778	149.857	140.909		192.374	193.405	168.556	143.874	161.045	144.652	127.995	148.892	145.841
H16_A1162	hscB, Chaperone protein (HscB)	1	+	1262932	1263450		110.535	70.0237	76.7726		123.585	109.45	98.5697	71.4987	73.2065	65.3659	70.9799	82.5902	76.7476
H16_A1163	hscA, molecular chaperone (HscA)	1	+	1263560	1265425		83.5448	52.9671	60.1805		90.5838	84.2386	75.8119	51.2348	55.9091	51.7573	55.6524	61.7008	63.1885
H16_A1164	fdx, Ferredoxin, 2Fe-2S	1	+	1265466	1265804		52.0545	27.3584	21.5608		47.9011	53.7762	54.4861	26.5742	29.88	25.621	17.4126	21.5244	25.7453
H16_A1165	conserved hypothetical protein,	1	+	1265837	1266031		72.1831	61.7296	64.6797		66.0794	78.7176	71.7522	71.4907	63.2813	50.4168	66.1957	68.253	59.5904
H16_A1166	hypothetical membrane spanning protein,	1	-	1266108	1266854		6.71507	6.65065	7.6986		6.69883	6.89864	6.54773	6.19415	7.29509	6.4627	7.37	7.44318	8.28261
H16_A1167	lysU, Lysyl-tRNA synthetase (class II)	1	-	1267105	1268649		90.7881	115.625	67.4085		93.3025	88.7328	90.329	127.14	115.17	104.566	67.4675	68.5332	66.2247
H16_A1168	Dehydrogenase, related to short-chain alcohol dehydrogenases,	1	-	1268713	1269471		189.289	186.675	161.041		198.649	196.248	172.97	178.527	202.241	179.257	176.537	154.483	152.103
H16_A1169	prfB, protein chain release factor B (RF-2)	1	-	1269569	1270642		631.65	832.404	648.19		632.856	635.419	626.675	784.456	840.824	871.931	631.886	650.732	661.95
H16_A1170	putative peptidase, M23B subfamily,	1	+	1270864	1271574		89.2604	89.9601	84.9231		101.681	87.2953	78.8051	80.884	94.6216	94.3748	85.3478	82.543	86.8787
H16_A1171	cJ, Single-stranded-DNA-specific exonuclease RecJ	1	-	1271600	1273297		41.0051	37.2171	36.3205		42.9307	41.0059	39.0787	39.1829	37.9411	34.5272	36.5762	35.736	36.6492
H16_A1172	hypothetical membrane associated protein,	1	-	1273349	1274458		43.6641	51.2227	44.3524		47.2749	43.9179	39.7995	48.4047	52.3319	52.9316	45.1763	42.4871	45.3937
H16_A1173	ABC-type transporter, permease component, LPT family	1	+	1274595	1275845		49.6991	44.4325	60.966		53.3112	49.6223	46.1637	43.4724	43.011	46.8139	59.1299	63.6235	60.1447
H16_A1174	ABC-type transporter, ATPase component, LPT family	1	+	1275838	1276578		89.0882	66.1632	81.4029		101.63	88.2102	77.4244	61.9966	67.097	69.3959	80.9117	79.8968	83.4001
H16_A1175	Mg-dependent DNase,	1	+	1276591	1277430		73.187	59.7353	75.5356		74.0751	76.8866	68.5992	57.8308	59.2225	62.1526	78.5859	71.298	76.7228
H16_A1176	predicted hydrolase (metallo-beta-lactamase superfamily),	1	+	1277606	1280020		5.46479	3.22781	7.11992		5.73262	5.21586	5.44589	3.62665	2.77948	3.27729	7.45028	7.55036	6.35912
H16_A1177	transcriptional regulator, GlvR-family,	1	-	1280023	1280970		4.74728	3.45985	26.7522		4.25946	4.43718	5.54519	3.38934	3.66775	3.32247	24.4598	30.6836	25.1131
H16_A1178	edd1, phosphogluconate dehydratase	1	+	1281225	1283120		22.5304	16.4354	145.403		23.2311	19.2791	25.081	16.2107	17.3572	15.7383	143.756	150.324	142.128
H16_A1179	gntK, gluconate kinase	1	+	1283232	1283777		47.3233	30.8432	117.953		51.9072	40.801	49.2618	28.4241	31.6828	32.4226	116.879	122.889	114.091
H16_A1180	uncharacterized conserved protein,	1	+	1284112	1285587		26.6388	24.8741	47.0764		28.6245	25.4108	25.881	24.4968	25.6777	24.4477	42.4586	48.766	50.0045
H16_A1181	Uncharacterized protein conserved in bacteria,	1	+	1285655	1286608		19.3394	14.8863	35.6678		21.2061	18.3005	18.5115	14.971	15.208	14.4799	33.6363	37.5936	35.7735
H16_A1182	Transglutaminase-like enzymes, putative cysteineprotease,	1	+	1286632	1287495		106.538	92.4566	112.922		117.051	110.094	92.4703	87.0326	97.1507	93.1864	105.079	118.951	114.735
H16_A1183	predicted proteasome-type protease,	1	+	1287629	1288432		77.344	85.0098	95.0923		77.8483	78.9331	75.2505	85.609	91.4279	77.9925	98.4231	92.5123	94.3413
H16_A1184	predicted hydrolase or acyltransferase (alpha/beta hydrolase superfamily),	1	+	1288454	1289260		123.832	118.073	159.999		129.748	125.286	116.462	117.21	125.585	111.424	165.453	155.697	158.846
H16_A1185	pyrG, CTP synthase (utp-ammonia lyase)	1	+	1289400	1291052		383.373	498.631	291.167		374.498	375.346	400.275	493.318	520.487	482.087	289.998	286.309	297.193
H16_A1186	kdsA, 2-Dehydro-3-deoxyphosphooctonate aldolase	1	+	1291081	1291950		293.969	469.764	280.073		311.698	294.321	275.889	484.033	485.186	440.073	281.019	283.034	276.167
H16_A1187	conserved hypothetical protein,	1	+	1292033	1292326		176.539	279.995	142.579		180.778	181.883	166.958	288.213	289.312	262.461	142.31	140.822	144.604
H16_A1188	eno, phosphopyruvate hydratase	1	+	1292415	1293704		726.444	1250.15	592.459		739.9	774.853	664.579	1189.34	1328.81	1232.29	562.877	602.807	611.694
H16_A1189	septum formation initiator,	1	+	1293873	1294214		161.268	169.16	195.333		168.431	170.571	144.804	170.065	171.217	166.199	200.354	195.863	189.781
H16_A1190	Hypothetical protein,	1	-	1294270	1294692		31.7315	53.9897	32.3977		33.935	33.2324	28.027	46.2145	52.3535	63.4011	31.8836	31.7035	33.6058
H16_A1191	heat shock protein 33 (HSP33),	1	-	1294797	1295798		62.8399	64.6594	71.094		68.0819	68.1514	52.2865	67.5441	67.9214	58.5127	70.6377	71.7094	70.9348
H16_A1192	carbonic anhydrase / acetyltransferase,	1	-	1295838	1296362		47.8237	51.9701	47.3955		51.6494	49.4272	42.3944	49.969	54.1643	51.7769	44.0636	49.7513	48.3716
H16_A1193	conserved hypothetical protein,	1	+	1296527	1297381		37.6121	34.9609	43.6248		40.3765	36.8085	35.6514	30.6976	38.1978	35.9874	44.6627	41.913	44.2986
H16_A1194	MFS transporter, DHA1 family,	1	-	1297399	1298604		11.5806	7.96237	16.4663		12.4045	11.7367	10.6006	7.07257	9.27825	7.5363	15.3881	16.7974	17.2135
H16_A1195	Beta-lactamase,	1	-	1298644	1299846		2.37598	1.26474	2.92705		2.1544	2.6216	2.35194	0.799335	1.53206	1.46282	2.33544	3.2155	3.23022
H16_A1196	transcriptional regulator, LysR-family,	1	+	1299960	1300847		40.0752	30.4266	47.9675		42.3374	38.2523	39.636	30.3644	30.5004	30.415	50.355	51.1519	42.3955
H16_A1197	Acyl-CoA synthetase,	1	-	1300844	1302574		35.3349	26.6972	45.175		37.9073	34.9631	33.1342	24.5959	29.7266	25.7691	44.1331	45.8974	45.4944
H16_A1198	predicted hydrolase or acyltransferase (alpha/beta hydrolase superfamily),	1	+	1302735	1303643		23.324	14.0851	21.0922		25.0628	22.5869	22.3224	13.5884	15.4224	13.2446	21.6342	21.1559	20.4865
H16_A1199	trxB1, thioredoxin reductase	1	-	1303660	1304745		35.771	36.0299	28.5764		40.1662	34.5233	32.6236	35.8366	37.9597	34.2932	26.9663	29.098	29.6648
H16_A1200	predicted metal-dependent phosphoesterase (PHP family),	1	+	1304916	1305761		303.009	364.503	339.758		329.232	308.439	271.356	324.242	373.638	395.629	346.987	326.188	346.098
H16_A1201	putative translation factor (SUA5),	1	+	1305833	1306456		124.259	111.82	151.825		132.669	123.911	116.198	107.134	117.331	110.995	140.343	150.317	164.814
H16_A1202	Zn-dependent membrane-bound protease, M50 family,	1	+	1306536	1307201		171.834	184.115	220.636		170.786	176.516	168.2	186.561	182.51	183.275	221.185	218.204	222.52
H16_A1203	SAM-dependent methyltransferase,	1	+	1307218	1307796		121.026	120.144	166.088		126.197	118.302	118.579	127.101	121.247	112.083	174.938	166.494	156.831
H16_A1204	dapA1, dihydrodipicolinate synthase	1	+	1307934	1308818		444.724	450.236	568.126		454.567	440.155	439.451	444.738	471.938	434.032	549.79	555.575	599.012
H16_A1205	uncharacterized lipoprotein,	1	+	1308867	1310093		231.637	202.976	282.893		249.173	222.994	222.744	202.444	213.01	193.475	270.059	280.174	298.448
H16_A1206	phnP, Metal-dependent hydrolase of the beta-lactamase superfamily I	1	+	1310161	1310949		111.789	64.5752	99.1475		114.436	111.613	109.318	62.4648	65.2482	66.0125	94.2887	101.53	101.624
H16_A1207	uncharacterized conserved protein,	1	-	1311479	1312585		108.55	95.5716	103.06		111.132	108.834	105.683	89.5298	103.638	93.5472	104.136	104.55	100.495
H16_A1208	slpA, FKBP-type peptidyl-prolyl cis-trans isomerase 2	1	+	1312669	1313223		786.616	941.212	893.544		814.425	784.364	761.058	849.331	969.42	1004.89	817.818	922.932	939.882
H16_A1209	conserved hypothetical protein,	1	-	1313306	1314355		114.094	112.704	132.702		129.891	113.475	98.9174	117.868	114.605	105.638	144.907	124.744	128.453
H16_A1210	mutS, DNA mismatch repair protein MutS	1	-	1314352	1317051		77.4666	89.9668	114.811		85.8142	76.6407	69.9448	92.5497	90.9359	86.4147	127.375	105.624	111.436
H16_A1211	universal stress protein, UspA family,	1	-	1317286	1317720		29.2956	157.803	146.773		31.0421	29.8125	27.0322	155.658	161.622	156.129	163.29	123.75	153.279
H16_A1212	conserved hypothetical protein,	1	-	1317773	1318885		20.5846	168.115	171.12		18.0866	18.9117	24.7556	188.023	172.2	144.121	189.747	149.41	174.202
H16_A1213	conserved hypothetical protein,	1	-	1318899	1319114		16.8614	141.909	80.7667		14.0644	14.3556	22.1642	175.505	132.65	117.573	89.5944	72.9243	79.7815
H16_A1214	suhB, inositol monophosphatase	1	-	1319338	1320156		306.84	213.648	311.807		305.926	311.275	303.32	218.391	218.924	203.628	314.434	315.878	305.109
H16_A1215	lasT, rRNA methyltransferase	1	+	1320279	1321178		109.575	105.356	153.488		113.18	115.033	100.511	101.875	112.038	102.156	152.203	154.525	153.735
H16_A1216	cysE, serine acetyltransferase	1	+	1321484	1322227		91.279	71.2286	95.2253		91.1623	96.7159	85.9589	65.5867	73.4243	74.6747	96.3078	96.278	93.09
H16_A1217	Uncharacterized protein conserved in bacteria,	1	-	1322258	1323106		118.508	83.6406	99.8851		124.308	118.425	112.789	78.0341	90.0602	82.8274	100.87	101.544	97.2416
H16_A1218	ppiB, Peptidyl-prolyl cis-trans isomerase,cyclophilinfamily	1	-	1323122	1323622		345.513	274.758	248.192		356.146	333.143	347.251	272.426	290.789	261.06	222.457	242.834	279.284
H16_A1219	ppiA, Peptidyl-prolyl cis-trans isomerase,cyclophilinfamily	1	-	1323646	1324227		137.887	116.79	114.965		143.324	137.979	132.359	109.968	127.835	112.566	94.3875	115.894	134.612
H16_A1220	TPR repeat,	1	-	1324302	1325012		53.2664	44.2603	57.3407		57.4776	50.4958	51.8258	44.3991	46.7909	41.591	54.6723	57.5055	59.8442
H16_A1221	cysS, Cysteinyl-tRNA synthetase	1	+	1325296	1326684		147.304	130.179	191.297		147.868	146.882	147.161	131.389	137.498	121.651	184.799	185.092	204
H16_A1222	3-Methyladenine DNA glycosylase/8-oxoguanine DNAglycosylase,	1	+	1326669	1327508		117.237	84.9605	127.714		127.391	114.613	109.707	87.4862	87.6421	79.7533	122.348	129.046	131.748
H16_A1223	accA1, Acetyl-CoA carboxylase carboxyltransferase (alpha subunit)	1	+	1327624	1328595		470.307	418.68	458.79		495.343	481.669	433.91	455.124	426.528	374.388	497.351	456.964	422.056
H16_A1224	mesJ, Predicted ATPase of the PP-loop superfamily implicated in cell cycle control	1	+	1328693	1330012		43.0781	46.4186	51.9503		47.6477	44.5231	37.0634	48.8714	48.0378	42.3466	58.3585	51.1067	46.3856
H16_A1225	lysC, aspartate kinase	1	+	1330135	1331385		814.485	538.399	626.436		860.992	838.252	744.211	514.584	565.267	535.346	667.867	609.724	601.716
H16_A1227	transcriptional regulator, TetR/AcrR-family,	1	-	1331748	1332368		54.957	46.6546	71.976		55.3866	58.0708	51.4135	47.0906	51.7868	41.0865	72.1764	75.1117	68.64
H16_A1228	hypothetical membrane associated protein,	1	+	1332651	1332944		2.51556	4.60659	2.38316		3.62902	2.18068	1.73696	2.60738	4.90445	6.30793	2.40559	2.36966	2.37423
H16_A1229	citrate synthase,	1	+	1333085	1333873		2.05709	1.83477	2.23046		2.16423	1.78613	2.22093	1.87531	1.82001	1.809	2.13469	2.48615	2.07053
H16_A1230	Acyl-CoA synthetase (AMP-forming)/AMP-acid ligase II,	1	+	1333870	1335522		2.57976	1.94786	3.43265		2.6688	2.44692	2.62355	1.62981	2.41271	1.80107	3.23559	3.88906	3.17331
H16_A1231	pcaH3, Protocatechuate 3,4-dioxygenase beta subunit	1	+	1335545	1336384		14.1663	9.71089	15.2291		13.8533	14.323	14.3225	8.99747	9.93762	10.1976	16.0733	14.9156	14.6985
H16_A1232	transcriptional regulator, IclR-family,	1	-	1336403	1337257		25.2011	31.5776	33.1838		25.634	24.9752	24.9943	31.1883	33.6888	29.8557	34.7486	34.4307	30.372
H16_A1233	transcriptional regulator, LysR-family,	1	+	1337341	1338228		2.8836	2.26275	3.76052		3.02491	3.08248	2.54341	2.28642	2.53851	1.96332	3.68582	3.67089	3.92486
H16_A1234	predicted acyl-CoA transferase/carnitine dehydratase,	1	+	1338350	1339561		1.98306	1.83929	2.83401		2.17697	2.06639	1.70582	2.16942	1.67627	1.67218	2.87316	2.83581	2.79305
H16_A1235	mvaB, Hydroxymethylglutaryl-CoA lyase	1	+	1339598	1340542		1.78778	1.29034	2.24691		1.83203	1.72723	1.80408	1.15486	0.982844	1.73331	2.02731	2.41656	2.29687
H16_A1236	leuC1, 3-Isopropylmalate dehydratase large subunit	1	+	1340580	1341995		4.28095	3.85475	6.12022		4.37609	4.56746	3.89931	3.2237	3.98676	4.35381	5.85431	6.21775	6.2886
H16_A1237	leuD1, 3-Isopropylmalate dehydratase small subunit	1	+	1342017	1342655		2.73037	2.4135	2.90053		2.37807	3.03119	2.78184	3.11869	1.80251	2.31928	2.95388	3.22006	2.52766
H16_A1238	probable extra-cytoplasmic solute receptor,	1	+	1342723	1343715		2.56327	2.57572	3.02019		2.91528	2.4283	2.34623	2.80988	2.56939	2.34789	2.86483	3.29246	2.90327
H16_A1239	3-Hydroxyisobutyrate dehydrogenase,	1	+	1343727	1344644		7.86415	7.0693	11.4309		8.8696	7.74501	6.97783	7.60747	6.45697	7.14346	12.5371	11.6018	10.1538
H16_A1240	ABC-type transporter, periplasmic component, HAAT family	1	+	1344681	1345835		3.87286	2.74785	3.72523		4.40494	3.38003	3.83362	2.5468	2.92433	2.77241	3.5689	3.15562	4.45117
H16_A1241	ABC-type transporter, permease component, HAAT family	1	+	1345865	1346752		2.74626	2.66578	4.16484		2.97342	2.45705	2.80832	2.91723	2.73777	2.34234	4.00345	4.52125	3.96982
H16_A1242	ABC-type transporter, permease component, HAAT family	1	+	1346755	1347702		3.20072	2.92988	4.48895		2.76239	3.38806	3.45173	2.52156	3.28825	2.97982	4.90179	4.44074	4.12434
H16_A1243	Transposase,	1	-	1347716	1348762		15.4629	13.7962	19.3337		14.2605	15.1478	16.9803	14.6166	13.2133	13.5587	17.5242	19.9107	20.566
H16_A1244	ABC-type transporter, ATPase component, HAAT family	1	+	1348843	1349649		4.18239	2.94248	4.76567		3.89669	4.81443	3.83604	3.04055	3.02098	2.76591	4.95085	4.24369	5.10248
H16_A1245	ABC-type transporter, ATPase component, HAAT family	1	+	1349652	1350371		3.6095	2.92939	4.52599		4.05869	3.26314	3.50666	3.2886	2.86165	2.63793	4.70986	4.34263	4.52548
H16_A1246	Hypothetical protein,	1	+	1350364	1350804		6.36304	4.57422	8.31057		6.62873	6.17275	6.28763	5.34469	4.33954	4.03841	8.32468	8.53777	8.06927
H16_A1247	Hypothetical protein,	1	+	1350828	1350992		5.70926	2.54328	2.67219		6.08957	5.18155	5.85664	2.83582	2.79024	2.00379	3.02512	2.08546	2.90599
H16_A1248	predicted signal transduction protein containingCHASE, PAS, GGDEF and EAL domains,	1	+	1351173	1354547		88.0694	43.9523	84.8362		93.876	88.0084	82.3237	49.1281	46.058	36.6708	85.598	83.1903	85.7204
H16_A1249	Hypothetical protein,	1	+	1354660	1355319		428.555	142.303	376.071		454.868	407.955	422.841	163.389	167.163	96.3563	387.546	367.478	373.191
H16_A1250	Hypothetical protein,	1	-	1355447	1355743		87.5214	36.0188	96.4784		88.9648	81.7985	91.8008	42.1833	42.7912	23.082	96.5021	98.1899	94.7433
H16_A1251	pyc, pyruvate carboxylase	1	+	1355944	1359447		39.1033	17.272	40.3831		39.9786	37.2812	40.0502	17.5013	18.095	16.2196	40.0802	41.0762	39.993
H16_A1252	conserved hypothetical protein,	1	-	1359533	1359880		8.48775	8.77237	9.45198		9.32983	8.88056	7.25285	10.6849	8.03892	7.59333	8.57845	9.66278	10.1147
H16_A1253	sulfate permease family (SulP) transporter,	1	+	1360174	1361904		10.0067	8.91109	12.892		9.32999	10.8038	9.88627	8.50046	9.73972	8.49309	12.4719	13.7527	12.4514
H16_A1254	probable extra-cytoplasmic solute receptor,	1	-	1361941	1362921		5.4025	3.22632	6.02317		4.86465	5.84219	5.50067	3.48761	2.83802	3.35333	5.42251	6.01062	6.63638
H16_A1255	two domain protein, Indolepyruvate ferredoxin oxidoreductase, alpha and beta subunit	1	-	1362993	1366559		3.44379	2.8889	4.32872		3.57824	3.49142	3.2617	2.94175	3.01421	2.71075	3.97064	4.59091	4.42461
H16_A1256	Malate/L-lactate dehydrogenase,	1	-	1366650	1367684		7.39499	6.78244	10.9987		7.47148	7.69665	7.01686	7.13256	7.21989	5.99486	10.6524	10.6876	11.6561
H16_A1257	transcriptional regulator, GntR-family,	1	-	1367681	1368385		11.2618	9.63895	14.7605		11.0106	11.8618	10.9131	11.0945	9.67252	8.14986	14.9371	14.0311	15.3134
H16_A1258	D-Galactarate dehydratase,	1	-	1368392	1369552		9.36694	9.24482	10.2578		9.63232	9.76692	8.70158	9.72481	8.73685	9.27279	9.72349	10.3085	10.7414
H16_A1259	D-Galactarate dehydratase,	1	-	1369552	1369842		2.0507	2.00988	2.78296		2.16213	2.14074	1.84924	2.01442	2.39123	1.62399	2.26976	2.6287	3.45044
H16_A1260	hypothetical membrane associated protein,	1	+	1370061	1370522		3.26237	3.91523	4.7765		3.29763	2.98228	3.50721	5.23304	2.86395	3.64871	4.22378	5.31212	4.7936
H16_A1261	Hypothetical protein,	1	+	1370512	1370877		3.17734	3.10032	5.72455		3.07598	4.05204	2.40401	2.81458	3.48388	3.00251	5.07741	5.36802	6.72822
H16_A1262	NADPH, quinone reductase or related Zn-dependent oxidoreductase	1	+	1370930	1371901		4.52395	4.39298	5.44374		5.29127	4.5309	3.74969	4.52281	4.18374	4.47237	4.51161	5.62491	6.19472
H16_A1263	probable taurine catabolism dioxygenase,	1	+	1371933	1372730		3.67692	3.32463	4.04662		3.74002	3.77683	3.51392	2.94666	4.06615	2.96109	3.95032	3.58698	4.60256
H16_A1264	pntAa2, NAD(P) transhydrogenase subunit alpha 1	1	+	1372847	1373965		4.94033	3.76525	5.27005		5.9076	4.40158	4.51182	3.91774	3.56217	3.81583	5.56452	5.29634	4.94929
H16_A1265	pntAb2, NAD(P) transhydrogenase subunit alpha 2	1	+	1373988	1374338		2.77319	2.34106	3.54049		3.15936	3.06874	2.09149	2.42971	2.35753	2.23593	3.07217	3.05096	4.49834
H16_A1266	pntB2, NAD(P) transhydrogenase subunit beta	1	+	1374335	1375774		5.01257	3.54481	5.39295		5.40771	4.47053	5.15948	3.79563	4.01353	2.82526	4.70225	5.17723	6.29937
H16_A1267	short chain dehydrogenase,	1	+	1375798	1376586		4.18024	3.64655	5.16671		4.46164	4.02444	4.05466	3.85848	3.52155	3.55961	4.30766	5.18769	6.0048
H16_A1268	predicted aminoglycoside phosphotransferase,	1	+	1376616	1377677		4.2882	3.97742	4.70191		5.11113	4.56686	3.18662	3.45901	4.56745	3.90581	4.30965	4.49781	5.29826
H16_A1269	conserved hypothetical protein,	1	+	1377874	1378128		10.3294	9.41939	12.0252		11.4064	10.6038	8.97792	10.3223	8.87971	9.05618	11.6491	10.2962	14.1305
H16_A1270	hypothetical membrane associated protein,	1	+	1378212	1378613		8.02188	4.49478	11.631		7.50723	8.76201	7.7964	4.89402	4.35021	4.24009	11.1792	11.7103	12.0035
H16_A1271	conserved hypothetical protein,	1	-	1378614	1379498		5.84842	4.61217	6.33278		5.85359	6.00237	5.68931	4.71981	4.17127	4.94543	6.32581	6.5282	6.14432
H16_A1272	conserved hypothetical protein,	1	+	1379839	1381260		9.16723	7.19809	11.4296		9.23689	9.23829	9.02652	7.62467	7.21393	6.75566	11.5199	11.8483	10.9205
H16_A1273	conserved hypothetical protein,	1	+	1381281	1382198		8.43846	5.53048	9.22252		8.41331	9.26564	7.63644	5.5067	6.17538	4.90936	9.35107	10.4447	7.87177
H16_A1274	conserved hypothetical protein,	1	+	1382195	1382563		12.8557	7.27752	11.944		13.3918	14.6753	10.5001	7.90939	8.53583	5.38735	14.1839	11.8038	9.84437
H16_A1275	conserved hypothetical protein,	1	-	1382595	1383068		12.4181	10.3889	17.5391		12.7359	13.2428	11.2756	11.3065	10.9302	8.92991	17.3735	18.578	16.6658
H16_A1276	hemolysin activation/secretion protein,	1	+	1383288	1383944		4.08687	3.4696	5.11822		4.01673	4.07941	4.16446	3.10052	3.75624	3.55203	5.01663	6.1401	4.19794
H16_A1277	conserved hypothetical protein,	1	-	1384068	1385441		4.6772	4.09203	5.24525		4.7174	5.06742	4.24677	4.18902	3.8072	4.27988	5.50839	5.47803	4.74932
H16_A1278	ATP-dependent transcriptional regulator containing adenylate cyclase related domains,	1	+	1385699	1389613		5.5655	4.21351	7.4058		5.53364	5.53055	5.63232	3.90503	4.30186	4.43363	7.09093	7.32244	7.80403
H16_A1279	highly conserved protein containing a thioredoxin domain,	1	-	1389693	1391714		7.63512	8.6124	12.2495		7.74033	7.36204	7.803	8.22054	9.02511	8.59154	11.5172	12.8162	12.4152
H16_A1280	Hypothetical protein,	1	-	1391792	1392085		27.8891	21.7193	43.9406		25.8814	28.3023	29.4835	18.9059	20.3121	25.94	49.8293	39.6712	42.3213
H16_A1281	Hypothetical protein,	1	-	1392481	1392768		8.71398	10.6379	13.9243		8.65328	9.24794	8.24073	10.9514	10.3931	10.5693	12.698	15.68	13.395
H16_A1282	Predicted GTPase,	1	-	1392888	1393916		8.41212	9.03975	11.3968		8.26471	8.20104	8.7706	10.0755	8.14171	8.90206	10.9881	10.7395	12.4627
H16_A1283	melB, permease of the major facilitator superfamily	1	-	1394006	1395391		15.0097	16.7741	21.4282		15.7345	15.2184	14.0761	16.631	17.0834	16.6079	22.044	21.5201	20.7205
H16_A1284	hypothetical membrane spanning protein,	1	-	1395388	1396182		14.9734	17.6746	21.7651		15.7481	15.5062	13.6658	16.3096	17.5184	19.1959	20.6602	21.7211	22.9139
H16_A1285	hypothetical membrane associated protein,	1	+	1396418	1396996		7.53242	7.06402	11.3549		7.3106	7.72253	7.56412	7.49469	5.78993	7.90743	11.569	10.5418	11.9538
H16_A1286	Pirin-related protein,	1	+	1397136	1398011		8.03687	8.43101	13.8542		8.3703	7.75757	7.98274	8.8364	8.49829	7.95833	15.0308	13.4537	13.078
H16_A1287	3-Oxoacyl-[acyl-carrier-protein] reductase,	1	-	1398071	1398895		4.83196	4.16661	6.89437		5.12145	4.65386	4.72058	3.74774	4.70687	4.04521	6.6456	6.54154	7.49597
H16_A1288	acyl dehydratase,	1	-	1398922	1399338		3.44974	3.45956	4.38672		3.50787	3.22959	3.61177	3.42367	3.84588	3.10913	3.90987	4.81524	4.43504
H16_A1289	acyl dehydratase,	1	-	1399353	1399790		1.11533	1.43604	1.62138		1.74676	0.850493	0.748747	1.46923	1.23154	1.60737	1.84482	1.27655	1.74277
H16_A1290	Acetyl-CoA C-acyltransferase,	1	-	1399815	1401002		1.76089	1.46206	2.66118		2.49304	1.57095	1.21868	1.68171	1.43974	1.26475	3.44303	2.13393	2.40659
H16_A1291	Isovaleryl-CoA dehydrogenase,	1	-	1401041	1402180		1.9321	1.7625	2.20844		1.82198	1.75586	2.21846	2.18778	1.68883	1.41089	2.02564	2.21869	2.38097
H16_A1292	ATP-dependent transcriptional regulator,MalT-family,	1	-	1402374	1405217		27.3984	24.6477	28.7024		30.0982	27.1934	24.9037	25.4113	24.364	24.1678	27.9156	28.8189	29.3728
H16_A1293	probable extra-cytoplasmic solute receptor,	1	-	1405746	1406714		2.74774	2.45013	3.67552		2.69175	2.9755	2.57598	2.36291	2.67311	2.31438	3.86096	3.54036	3.62525
H16_A1294	Hypothetical protein,	1	-	1406969	1407139		16.2775	9.82585	12.0054		17.1883	16.3006	15.3435	11.6854	8.28024	9.51193	12.5519	12.3625	11.1019
H16_A1295	Acyl-CoA synthetase (AMP-forming)/AMP-acid ligase II,	1	-	1407192	1408931		15.4505	9.80426	15.5521		16.1428	14.5482	15.6604	10.6289	10.357	8.42688	15.0157	16.3087	15.3318
H16_A1296	Hypothetical protein containing DUF35 domain,	1	-	1408997	1409395		7.89787	6.34236	10.5105		7.72998	7.67136	8.29225	5.90045	7.83617	5.29046	9.37698	11.9392	10.2152
H16_A1297	Acetyl-CoA acetyltransferase,	1	-	1409413	1410579		12.8285	9.24386	14.3704		13.9537	11.916	12.6158	10.7512	9.39191	7.58847	13.0962	15.5616	14.4535
H16_A1298	transcriptional regulator, GntR-family,	1	+	1411127	1411918		10.5307	9.10707	17.5399		10.5788	10.1686	10.8447	8.50914	10.9558	7.85628	16.8217	17.4758	18.3224
H16_A1299	transcriptional regulator, IclR-family,	1	+	1412368	1413126		72.6724	80.0069	118.416		81.0692	72.1143	64.8336	77.0642	80.7834	82.1731	116.329	115.784	123.137
H16_A1300	ABC-type transporter, periplasmic component, PepT family	1	+	1413316	1414941		3.01393	1.87922	5.98808		2.94873	3.07336	3.01969	1.74689	1.7666	2.12416	5.37844	6.76412	5.82167
H16_A1301	ABC-type transporter, permease component, PepT family	1	+	1414975	1415946		1.91488	0.854824	2.55654		1.79752	1.83039	2.11673	0.722169	1.0286	0.8137	2.66504	2.36443	2.64015
H16_A1302	ABC-type transporter, permease component, PepT family	1	+	1415995	1416951		2.04425	1.42541	3.20411		1.88119	2.56712	1.68445	1.61444	1.45602	1.20577	3.77708	3.16676	2.66849
H16_A1303	ABC-type transporter, ATPase component, PepT family	1	+	1416962	1417924		1.75614	1.1484	2.4592		2.05899	1.69576	1.51367	1.11883	1.1134	1.21297	2.56542	2.47396	2.33821
H16_A1304	ABC-type transporter, ATPase component, PepT family	1	+	1417921	1418880		3.69857	1.76082	4.96448		4.18154	3.69014	3.22402	2.08618	1.53391	1.66238	5.06589	4.83502	4.99253
H16_A1305	outer membrane protein (porin),	1	+	1419047	1420084		3.2306	2.62934	4.42678		3.21356	3.28588	3.19235	2.36422	2.73923	2.78456	3.76595	4.52531	4.98909
H16_A1306	hutG3, N-Formylglutamate amidohydrolase	1	+	1420087	1420935		34.4687	37.6023	32.9486		37.5354	35.2942	30.5765	30.7397	37.614	44.4534	32.1937	33.3826	33.2695
H16_A1307	glcD2, glycolate oxidase subunit GlcD	1	-	1420949	1422367		58.4855	60.299	52.7353		62.237	57.1764	56.043	56.9384	61.0527	62.9058	55.2674	52.1817	50.7568
H16_A1308	hypothetical membrane spanning protein,	1	-	1422387	1422794		18.5007	20.6487	17.9829		18.5652	19.0738	17.8629	20.2863	21.9039	19.756	18.8657	16.6095	18.4735
H16_A1309	wrbA1, multimeric flavodoxin WrbA	1	-	1422791	1423393		25.8019	26.0664	26.9322		27.0393	27.6599	22.7066	26.7257	26.5227	24.9508	25.1774	28.2944	27.325
H16_A1310	rbn, Ribonuclease BN	1	+	1423560	1424906		46.4901	31.9865	44.1408		45.3761	48.1653	45.9287	30.9782	33.1244	31.857	43.0511	43.5933	45.7778
H16_A1311	predicted membrane protein,	1	-	1424935	1425252		74.5775	55.196	66.0277		68.0984	75.4852	80.1489	51.4184	59.2653	54.9043	60.6377	69.6174	67.8281
H16_A1312	Lysophospholipase,	1	-	1425355	1426179		67.5394	53.4998	77.385		71.946	67.8929	62.7795	56.0843	57.7969	46.6183	76.4821	80.3529	75.3201
H16_A1313	metY1, O-Acetylhomoserine sulfhydrylase	1	-	1426179	1427489		28.5716	25.6776	28.8163		30.885	28.384	26.4457	24.8814	28.3458	23.8057	27.991	29.7606	28.6973
H16_A1314	conserved hypothetical protein with CBS domain,	1	+	1427729	1428175		136.74	210.871	236.242		149.756	117.938	142.527	246.223	220.839	165.55	194.667	261.943	252.117
H16_A1315	putative acyltransferase,	1	+	1428326	1430224		54.4234	31.5518	69.2379		59.0259	53.615	50.6292	32.5233	32.8381	29.2938	68.7514	70.3779	68.5845
H16_A1316	Glutathione S-transferase-like protein,	1	+	1430251	1430973		41.9729	18.2667	37.7832		47.0518	40.2865	38.5805	19.1574	21.0506	14.5922	34.6414	39.9138	38.7944
H16_A1317	aroC, chorismate synthase	1	+	1431012	1432157		168.913	200.444	201.573		175.983	168.371	162.385	195.057	217.097	189.179	194.211	197.401	213.106
H16_A1318	Putative MFS transporter,	1	+	1432170	1433444		66.4488	45.0701	65.361		69.8935	66.2914	63.1615	39.7807	45.353	50.0764	69.7762	66.8298	59.4771
H16_A1319	predicted dehydrogenase,	1	-	1433366	1434472		32.2011	12.577	31.6416		33.5086	32.264	30.8308	11.8253	12.6602	13.2455	33.1077	30.202	31.6151
H16_A1320	transcriptional regulator, GntR-family,	1	-	1434510	1435223		23.4929	23.7587	89.037		22.8334	24.6982	22.9471	18.1522	25.0716	28.0524	109.192	80.7072	77.2114
H16_A1321	conserved hypothetical protein,	1	+	1435461	1436348		80.669	518.861	236.173		75.7679	85.2631	80.9761	502.807	525.048	528.73	249.325	207.986	251.209
H16_A1322	triacylglycerol lipase,	1	+	1436438	1437547		26.0104	98.7622	86.5484		24.5177	27.5312	25.9823	94.8172	101.958	99.511	88.9541	78.1515	92.5396
H16_A1323	lipase chaperone protein,	1	+	1437603	1438583		6.84001	10.8926	12.0342		7.45622	6.28728	6.77655	10.4988	10.9766	11.2025	12.6185	10.9965	12.4875
H16_A1324	fixC, electron transfer flavoprotein ubiquinone oxidoreductase	1	-	1438657	1440345		150.662	130.052	127.182		156.111	149.282	146.593	134.278	139.551	116.326	124.709	130.784	126.052
H16_A1325	short chain dehydrogenase,	1	+	1440656	1441441		113.227	85.8511	130.468		122.245	112.068	105.368	88.7032	92.545	76.3051	133.774	126.512	131.118
H16_A1326	TRAP-type transporter, small permease component,	1	+	1441711	1442313		38.6446	30.6716	44.9002		38.8357	37.7407	39.3574	31.7856	34.606	25.6234	42.9147	45.0127	46.7732
H16_A1327	TRAP-type transporter, large permease component,	1	+	1442310	1443614		46.0347	33.7896	41.4802		47.5454	48.4216	42.1371	37.3071	35.8871	28.1747	44.5158	41.6142	38.3106
H16_A1328	TRAP-type transporter, periplasmic component,	1	+	1443664	1444692		210.973	123.823	141.86		223.97	213.263	195.686	135.284	133.676	102.508	126.939	144.699	153.944
H16_A1329	predicted thioesterase,	1	+	1444745	1445146		82.751	67.6289	79.5449		85.3115	79.8131	83.1284	76.7706	71.6003	54.5157	74.8957	79.9222	83.8168
H16_A1330	transcriptional regulator, LuxR-family,	1	-	1445162	1445707		67.3259	55.759	65.6505		66.9714	62.9182	72.088	57.7351	58.2793	51.2626	62.7348	64.1204	70.0963
H16_A1331	Succinyl-CoA, 3-ketoacid-coenzyme A transferase subunit A	1	+	1445890	1446591		244.139	1002.92	195.75		277.549	236.133	218.735	999.674	1133.48	875.594	185.594	198.962	202.692
H16_A1332	Succinyl-CoA, 3-ketoacid-coenzyme A transferase subunit B	1	+	1446603	1447241		232.745	915.372	197.735		254.777	217.707	225.752	954.829	969.102	822.185	186.202	205.211	201.791
H16_A1333	predicted metal-binding protein,	1	-	1447455	1447937		166.849	225.553	227.895		182.583	160.384	157.581	222.933	243.384	210.341	221.79	231.83	230.065
H16_A1334	D-beta-hydroxybutyrate dehydrogenase,	1	-	1447948	1448724		129.383	158.448	189.345		137.781	126.766	123.604	161.378	174.638	139.327	171.097	198.977	197.96
H16_A1335	phaY2, D-(-)-3-hydroxybutyrate oligomer hydrolase	1	+	1448930	1449811		136.423	165.199	185.901		140.471	131.451	137.347	168.464	174.94	152.194	181.347	187.232	189.123
H16_A1336	tdcF, putative translation initiation inhibitor,yjgFfamily	1	+	1449811	1450218		107.31	156.626	153.962		110.64	105.192	106.098	150.611	173.708	145.558	137.613	162.427	161.847
H16_A1337	spoT2, GTP pyrophosphokinase	1	+	1450234	1452462		151.24	172.69	168.344		164.759	147.982	140.979	174.963	175.861	167.245	168.126	167.075	169.83
H16_A1339	thrS, Threonyl-tRNA synthetase	1	+	1452921	1454828		480.925	563.031	471.287		502.777	497.369	442.629	561.884	585.797	541.412	449.065	479.638	485.159
H16_A1340	infC, translation initiation factor 3 (IF-3)	1	+	1454976	1455398		1909.49	1732.74	2307.11		1952.48	1914.67	1861.32	1673.51	1878.45	1646.26	2118.84	2523.87	2278.63
H16_A1341	rpmI, LSU ribosomal protein L35	1	+	1455566	1455763		4777.35	4440.44	4184.03		4855.18	4893.65	4583.21	4455.36	4463.39	4402.56	3623.29	4384.74	4544.07
H16_A1342	rplT, LSU ribosomal protein L20	1	+	1455792	1456148		2473.24	1560.04	1594.58		2178.99	2344.95	2895.8	1748.46	1454.38	1477.3	1416.95	1683.46	1683.33
H16_A1343	pheS, Phenylalanyl-tRNA synthetase alpha chain	1	+	1456388	1457419		88.1232	59.4642	65.9818		93.3583	85.4506	85.5608	62.7533	64.6726	50.9667	63.6356	67.5198	66.7898
H16_A1344	pheT, Phenylalanyl-tRNA synthetase beta chain	1	+	1457477	1459924		203.394	193.494	221.331		197.764	215.262	197.157	190.932	203.022	186.528	215.041	221.456	227.496
H16_A1345	ihfA, integration host factor alpha subunit	1	+	1460050	1460436		354.108	341.828	458.642		304.811	353.646	403.866	326.33	370.897	328.258	413.212	460.35	502.364
H16_A1346	transcriptional regulator, MerR-family,	1	+	1460553	1460978		110.191	67.6922	74.1478		110.317	106.762	113.494	66.6919	75.4221	60.9627	73.5099	74.6405	74.2931
H16_A1348	hypothetical membrane associated protein,	1	+	1461252	1461563		28.7875	17.6229	23.9637		29.5208	28.1973	28.6444	16.9921	19.6188	16.2577	24.2377	25.0776	22.5758
H16_A1349	conserved hypothetical protein,	1	-	1461834	1462388		19.6405	22.7485	19.3634		19.9357	16.2314	22.7543	23.8503	24.262	20.1331	18.5114	19.9273	19.6515
H16_A1350	conserved hypothetical protein,	1	-	1462372	1462545		29.5253	41.9533	27.1058		26.0685	28.6077	33.8996	47.0227	38.9581	39.879	27.1779	26.9801	27.1593
H16_A1351	conserved hypothetical protein,	1	-	1462854	1463360		10.6128	10.2899	9.37898		12.0152	9.54311	10.28	9.91976	11.2184	9.73172	9.09368	9.33405	9.70921
H16_A1352	conserved hypothetical protein,	1	-	1463404	1463739		10.0327	5.52785	6.21691		8.44435	10.5437	11.11	3.67105	6.64778	6.26474	5.65217	6.84438	6.15417
H16_A1353	hypothetical membrane associated protein,	1	+	1463834	1464277		33.0829	25.2473	48.9566		34.3053	33.5525	31.3909	25.9805	26.1185	23.6429	46.4443	49.6702	50.7553
H16_A1354	conserved hypothetical protein,	1	+	1464317	1464868		116.429	105.027	170.806		107.736	112.996	128.555	109.095	105.639	100.347	167.961	174.607	169.851
H16_A1355	Hypothetical protein,	1	+	1464971	1465330		149.041	408.041	245.186		158.873	154.642	133.61	419.214	408.24	396.671	232.118	234.237	269.204
H16_A1356	gudB, NAD-specific glutamate dehydrogenase	1	-	1465348	1470204		36.6013	74.0826	64.207		39.351	35.188	35.2649	71.1048	76.2112	74.9318	64.444	63.3155	64.8616
H16_A1357	conserved hypothetical protein,	1	-	1470375	1470929		15.653	28.979	18.1142		15.2117	15.9241	15.8231	27.4018	32.2142	27.321	17.7628	18.1055	18.4744
H16_A1358	Acetyl-CoA hydrolase,	1	+	1471324	1472841		7.81065	1230.12	25.1794		8.04084	7.64463	7.74647	1268.88	1358.42	1063.06	26.4872	23.2267	25.8243
H16_A1359	conserved hypothetical protein,	1	-	1472913	1473272		586.698	2558.01	1607.12		595.32	545.005	619.768	2727.35	2310	2636.67	1536.3	1524.64	1760.42
H16_A1360	probable extra-cytoplasmic solute receptor,	1	-	1473592	1474593		161.488	23.1644	59.6054		163.863	175.315	145.288	26.4835	25.1435	17.8662	53.6883	58.1293	66.9986
H16_A1362	transcriptional regulator, LysR-family,	1	+	1475103	1476041		59.0293	52.578	73.0624		63.94	58.9424	54.2055	56.9068	48.9683	51.8589	78.6779	69.3473	71.162
H16_A1363	cytosine deaminase or related metal-dependent hydrolase,	1	+	1476175	1477563		23.2909	14.4665	30.4505		25.7468	23.1579	20.9681	14.5599	14.6675	14.1719	33.2484	30.4079	27.695
H16_A1365	conserved hypothetical protein,	1	+	1477981	1478244		1131.39	1358.75	1885.04		1087.58	1149.41	1157.17	1421.09	1310.21	1344.94	1822.59	1995.89	1836.64
H16_A1366	sulfate permease family (SulP) transporter,	1	-	1478466	1480256		49.206	32.4185	56.553		51.2387	50.9516	45.4279	31.1294	33.0682	33.0578	57.9088	57.6108	54.1393
H16_A1367	transcriptional regulator, MarR-family,	1	-	1480276	1480890		32.5709	18.6065	25.9544		33.8087	33.1134	30.7908	18.8218	18.5185	18.4792	27.8969	26.7354	23.2308
H16_A1368	Exonuclease III,	1	-	1480881	1481711		103.949	107.339	113.12		109.959	105.607	96.2802	113.522	113.592	94.904	113.934	114.935	110.492
H16_A1369	dcp, Oligopeptidase A	1	-	1481708	1483792		129.329	128.802	117.52		136.172	129.689	122.127	130.28	133.096	123.029	119.264	113.257	120.038
H16_A1370	folD, 5,10-Methylene-tetrahydrofolate dehydrogenase	1	-	1483896	1484747		57.1272	70.0082	71.4796		59.7575	57.3355	54.2885	74.8026	71.5332	63.6887	72.6154	69.1251	72.6981
H16_A1371	hypothetical membrane spanning protein,	1	+	1484907	1485587		19.3655	28.3969	36.3823		18.9972	19.2317	19.8678	33.1473	28.1227	23.9206	38.3583	36.2338	34.5547
H16_A1372	response regulator, NarL-family,	1	-	1485686	1486318		332.761	325.009	388.774		354.354	329.54	314.388	352.978	342.018	280.031	405.744	373.972	386.605
H16_A1373	signal transduction histidine kinase containing a PAS sensor domain,	1	-	1486489	1488849		171.637	65.0167	132.191		174.113	177.148	163.65	62.3719	73.2023	59.4759	130.408	131.948	134.217
H16_A1374	pdhA1, pyruvate dehydrogenase complex, dehydrogenase (E1) component	1	+	1489498	1492185		669.455	156.122	572.532		794.566	600.05	613.75	153.493	173.275	141.596	522.253	600.258	595.086
H16_A1375	pdhB, dihydrolipoamide acetyltransferase (E2) component of pyruvate dehydrogenase complex	1	+	1492353	1494014		609.057	107.544	458.599		668.888	560.09	598.194	104.8	118.346	99.4842	379.779	494.295	501.723
H16_A1376	hslV, ATP-dependent protease HslVU (ClpYQ), peptidase subunit	1	+	1494087	1494764		719.793	114.628	541.774		692.601	670.725	796.054	111.584	125.63	106.669	494.505	572.004	558.812
H16_A1377	pdhL, dihydrolipoamide dehydrogenase (E3) component ofpyruvate dehydrogenase	1	+	1494798	1496582		675.158	139.273	527.262		695.685	614.899	714.889	132.299	153.665	131.855	474.761	569.999	537.026
H16_A1378	universal stress protein, UspA family,	1	+	1496898	1497335		24.1234	16.1753	27.6505		23.62	24.4221	24.3281	15.8779	15.911	16.737	26.4744	27.9347	28.5425
H16_A1379	Hypothetical protein,	1	+	1497430	1497624		19.1871	11.7473	17.4552		19.3258	17.7399	20.4958	12.1671	10.8393	12.2355	14.6563	20.1952	17.5141
H16_A1380	Pyruvate-formate lyase-activating enzyme,	1	+	1497621	1498709		11.1065	5.25442	8.4721		11.5575	10.2591	11.5029	5.15489	4.84939	5.75898	8.25299	8.78207	8.38124
H16_A1381	phaP1, Phasin (PHA-granule associated protein)	1	-	1498992	1499570		4022.48	730.486	904.43		4419.39	3348.5	4299.55	835.035	778.714	577.71	842.405	954.57	916.314
H16_A1382	Deacetylase, histone deacetylase family,	1	+	1499739	1500848		64.9332	37.7298	62.9334		68.5681	65.0436	61.1879	35.6731	42.8068	34.7094	61.2667	66.1661	61.3674
H16_A1383	hypothetical membrane spanning protein,	1	+	1500845	1501771		35.9646	24.6373	28.5263		37.5174	36.4004	33.976	23.4944	26.186	24.2315	29.5765	29.4132	26.5893
H16_A1384	predicted thioesterase,	1	+	1501830	1502288		78.1448	61.6888	73.5235		75.7403	77.5402	81.1538	67.1269	59.4923	58.4473	72.5842	75.2852	72.7012
H16_A1385	nfnB, p-Nitrobenzoate reductase	1	+	1502315	1503028		72.0563	53.7371	62.6478		72.9546	73.4062	69.8082	54.4616	56.223	50.5267	62.2941	61.797	63.8523
H16_A1386	D-Alanyl-D-alanine carboxypeptidase,	1	+	1503393	1504535		324.988	679.738	395.682		357.295	310.436	307.232	704.341	684.384	650.49	400.032	391.322	395.691
H16_A1387	glcD3, glycolate oxidase subunit GlcD	1	-	1504605	1506017		25.2922	27.2001	44.4656		25.2884	24.7502	25.8379	28.8546	27.8508	24.8948	37.5466	42.7147	53.1355
H16_A1388	transcriptional regulator, GntR-family,	1	-	1506033	1506782		22.3606	10.6001	57.0576		21.8057	21.9353	23.3408	10.2272	11.4406	10.1326	47.8895	51.1543	72.1292
H16_A1389	transcriptional regulator, IclR-family,	1	-	1506922	1507740		107.77	63.4749	108.848		104.044	110.413	108.854	59.6041	70.0916	60.7289	98.4411	112.081	116.021
H16_A1390	Fe-S oxidoreductase,	1	+	1507942	1508667		170.79	157.443	210.767		167.046	170.997	174.326	158.098	165.493	148.736	202.612	212.172	217.516
H16_A1391	uncharacterized conserved protein containing a ferredoxin-like domain,	1	+	1508697	1510109		110.277	120.045	128.836		120.77	106.796	103.264	119.34	130.116	110.679	128.939	129.209	128.361
H16_A1392	Hypothetical protein,	1	+	1510106	1510375		117.829	125.995	146.477		134.998	110.762	107.728	123.102	141.673	113.211	141.73	147.486	150.215
H16_A1393	transcriptional regulator, LysR-family,	1	-	1510394	1511281		53.8773	41.5766	52.0778		56.3607	52.8362	52.435	39.3742	46.4069	38.9487	49.6641	52.6736	53.8956
H16_A1394	arcB, ornithine cyclodeaminase	1	+	1511433	1512434		6.85638	7.36425	12.0142		6.92293	6.92067	6.72554	7.56791	7.68033	6.84452	11.778	12.6181	11.6466
H16_A1395	ABC-type transporter, periplasmic component,	1	+	1512431	1513267		7.29772	8.24644	10.9442		8.3204	7.83553	5.73722	7.44575	8.89419	8.39938	11.4488	10.554	10.8297
H16_A1396	probable extra-cytoplasmic solute receptor,	1	+	1513324	1514370		18.1704	12.8149	17.3681		18.5763	19.0516	16.8834	12.3819	13.7044	12.3583	17.5902	17.6031	16.911
H16_A1397	ABC-type transporter, ATPase component,	1	-	1514435	1515229		233.797	145.943	107.318		253.982	241.705	205.705	143.273	146.049	148.508	116.183	103.873	101.898
H16_A1398	ABC-type transporter, permease component,	1	-	1515231	1516127		150.185	95.0371	74.1819		163.2	152.521	134.833	96.5729	95.2104	93.3281	78.5639	73.101	70.8806
H16_A1399	ABC-type transporter, periplasmic component,	1	-	1516304	1517281		403.994	312.682	283.372		444.41	395.114	372.459	315.698	335.321	287.027	269.739	299.077	281.299
H16_A1400	predicted oxidoreductase, aldo/keto reductase family,	1	-	1517554	1518612		73.4231	59.7728	56.6356		79.2363	72.1363	68.8967	56.5553	63.9898	58.7731	55.3057	58.441	56.16
H16_A1401	pyrD, dihydroorotate dehydrogenase	1	-	1518645	1519679		72.2097	55.2504	62.0799		79.4971	73.9091	63.2231	54.445	59.2517	52.0544	62.6235	61.5288	62.0873
H16_A1402	ate, putative arginyl-tRNA	1	-	1519768	1520556		45.8483	38.3696	37.7613		46.6741	44.4352	46.4358	41.4947	41.3741	32.2402	36.5262	37.9309	38.8269
H16_A1403	aat, Leucyl/phenylalanyl-tRNA-protein transferase	1	-	1520625	1521377		90.0753	73.1228	80.7862		95.8555	88.3588	86.0115	75.0951	70.4118	73.8617	83.1851	78.061	81.1125
H16_A1404	ADP-ribose pyrophosphatase,	1	-	1521418	1522002		91.4889	64.9288	57.5704		91.1454	88.1431	95.1783	69.5754	70.2816	54.9293	53.1106	56.438	63.1628
H16_A1406	conserved hypothetical protein,	1	-	1522414	1523166		18.5038	18.811	24.2168		19.3925	18.8375	17.2812	18.7089	19.0553	18.6689	25.5501	21.4661	25.6342
H16_A1407	conserved hypothetical protein,	1	-	1523126	1523521		129.067	112.677	164.638		126.433	136.675	124.094	106.585	118.814	112.633	158.336	162.993	172.584
H16_A1408	bdxA, Benzoyl-CoA oxygenase component A	1	-	1523605	1524855		26.5089	14.1148	26.8164		25.3239	28.184	26.0188	14.1198	13.867	14.3574	25.2625	29.2151	25.9718
H16_A1409	bdxB, Benzoyl-CoA oxygenase component B	1	-	1524898	1526322		6.66157	4.22006	11.3354		6.6765	6.45822	6.84999	4.15881	4.30597	4.1954	11.8412	13.1124	9.05259
H16_A1410	Enoyl-CoA hydratase,	1	-	1526342	1528045		8.29042	8.07825	14.8858		8.70811	8.51042	7.65273	7.86589	8.83885	7.53	17.3269	16.9954	10.3352
H16_A1411	shikimate kinase containing a XRE-type HTH DNA-binding domain,	1	-	1528168	1529109		12.8412	7.27387	12.0703		12.7407	13.5918	12.191	6.9953	7.95628	6.87001	11.4028	14.0017	10.8064
H16_A1412	Benzoate-coenzyme A ligase,	1	+	1529378	1531033		5.34255	3.49563	7.84561		5.56113	5.25574	5.21078	3.65956	3.72384	3.1035	8.55323	9.35167	5.63192
H16_A1413	predicted hydrolase or acyltransferase,	1	+	1531090	1531905		9.56023	4.19935	10.0299		9.49865	10.1175	9.06453	3.9452	4.67787	3.97497	9.81311	10.7916	9.485
H16_A1414	ABC-type transporter, periplasmic component,	1	+	1532026	1533228		96.7234	5.68297	26.2355		99.1928	85.3908	105.586	5.6094	6.87054	4.56896	23.5946	29.6172	25.4947
H16_A1415	ABC-type transporter, permease component, HAAT family	1	+	1533426	1534292		30.0871	2.03614	8.0034		38.2495	24.1196	27.8921	2.31091	2.20806	1.58945	8.56565	8.32881	7.11575
H16_A1416	ABC-type transporter, permease component,	1	+	1534294	1535391		66.0566	10.8923	23.4536		80.7047	56.2253	61.24	10.751	11.6296	10.2964	23.5777	25.2286	21.5544
H16_A1417	ABC-type transporter, ATPase component, HAAT family	1	+	1535388	1536158		71.7152	5.99555	19.9066		90.5522	63.336	61.2574	7.21828	5.49052	5.27786	17.1225	21.5105	21.0868
H16_A1418	ABC-type transporter, ATPase component, HAAT family	1	+	1536155	1536880		71.2119	3.34844	17.533		85.7649	63.7618	64.1089	3.32424	3.94458	2.77649	14.2029	20.6134	17.7828
H16_A1419	kup2, potassium transporter	1	+	1537200	1539098		154.509	69.1522	118.137		165.157	158.65	139.721	70.1196	71.2365	66.1007	122.905	119.22	112.285
H16_A1420	hypothetical membrane associated protein,	1	+	1539379	1539783		4.94062	3.0237	7.19987		4.80212	4.73135	5.28838	2.61614	3.38977	3.0652	8.22152	6.30029	7.0778
H16_A1421	hypothetical membrane associated protein,	1	+	1539995	1540384		5.81662	5.09883	10.9886		5.85159	6.16118	5.43708	4.90853	5.87763	4.51033	10.5821	11.7789	10.6049
H16_A1422	transcriptional regulator, LuxR-family containing alpha/beta hydrolase domain,	1	+	1540452	1541588		5.00524	3.1931	8.21723		4.85543	4.55227	5.60801	3.21244	3.3285	3.03838	8.08404	7.76885	8.7988
H16_A1423	ibpA1, molecular chaperone, HSP20 family	1	+	1541816	1542256		69.2804	73.5233	91.8728		76.3275	67.9677	63.546	84.0134	70.4837	66.0728	80.2087	93.9082	101.502
H16_A1424	ibpA2, molecular chaperone, HSP20 family	1	+	1542272	1542697		136.408	84.2825	228.965		149.287	132.229	127.708	93.9191	91.4379	67.4903	205.797	226.656	254.442
H16_A1425	dTDP-glucose 4-6-dehydratase,	1	-	1542814	1543869		71.912	8.19142	118.392		79.1972	58.657	77.882	7.62157	9.07334	7.87935	86.4453	127.55	141.181
H16_A1426	4-Amino-4-deoxy-L-arabinose transferase or related glycosyltransferase of PMT family,	1	-	1543914	1545665		68.3673	4.31664	121.031		75.6998	61.4567	67.9453	4.14511	5.048	3.7568	114.77	119.222	129.102
H16_A1427	response regulator, OmpR-family,	1	+	1545882	1546553		31.8949	14.2916	89.407		35.6184	29.722	30.3443	14.7384	13.9882	14.1483	90.5004	84.7939	92.9266
H16_A1428	signal transduction histidine kinase,	1	+	1546550	1547905		23.8786	8.77496	63.7751		27.5651	23.1539	20.917	8.53103	9.01543	8.77843	60.7142	63.9796	66.6316
H16_A1429	tex, transcriptional accessory protein	1	-	1547963	1550317		124.283	81.0216	85.7482		133.196	128.632	111.02	84.6726	82.8023	75.5899	86.9082	87.2073	83.1291
H16_A1430	conserved hypothetical protein,	1	+	1550487	1551278		105.375	112.089	115.259		108.636	104.444	103.045	116.452	114.183	105.634	107.43	114.493	123.855
H16_A1431	Hypothetical protein,	1	+	1551313	1551516		192.887	180.696	234.071		188.806	192.139	197.714	195.481	175.338	171.27	234.389	226.151	241.674
H16_A1432	rad3, Putative ATP-dependent helicase	1	+	1551587	1553722		44.1646	36.0715	45.9964		44.892	44.7059	42.8959	35.6111	38.2765	34.3271	44.8501	44.6772	48.4621
H16_A1433	DNA uptake lipoprotein,	1	-	1553803	1554633		545.267	523.32	526.239		542.211	558.393	535.198	488.376	546.152	535.433	515.725	518.223	544.77
H16_A1434	rluA1, pseudouridylate synthase, 23S RNA-specific	1	+	1554717	1555907		59.7685	50.7161	70.7189		64.7706	56.4091	58.1258	52.5018	50.6836	48.9631	66.9872	68.1074	77.0621
H16_A1435	uncharacterized conserved protein,	1	+	1555885	1556688		115.792	92.1436	155.232		123.454	116.179	107.743	93.3005	93.1325	89.9978	156.459	148.653	160.582
H16_A1436	conserved hypothetical protein,	1	-	1556702	1556905		152.398	113.089	155.006		146.603	158.119	152.471	113.603	113.589	112.075	151.123	156.917	156.978
H16_A1437	phaC1, Poly(3-hydroxybutyrate) polymerase	1	+	1557353	1559122		477.837	461.627	715.06		506.314	463.33	463.868	452.325	512.281	420.276	702.26	721.75	721.17
H16_A1438	phaA, Acetyl-CoA acetyltransferase	1	+	1559207	1560388		1298.24	1068.63	958.787		1500.96	1228.37	1165.38	1111.03	1103.01	991.857	884.327	981.521	1010.51
H16_A1439	phaB1, Acetoacetyl-CoA reductase	1	+	1560463	1561203		4790.85	3526.05	3993.24		5253.6	4833.39	4285.55	3829.83	3716.53	3031.78	3819.48	4072.38	4087.86
H16_A1440	phaR, transcriptional regulator of phasin expression	1	+	1561640	1562191		527.362	430.317	660.389		514.142	512.688	555.254	416.718	456.378	417.856	549.91	684.253	747.002
H16_A1441	hypothetical membrane protein,	1	-	1562248	1562538		169.709	80.1362	132.319		165.366	164.011	179.751	76.463	81.9657	81.9798	121.603	133.615	141.738
H16_A1442	conserved hypothetical protein,	1	-	1562542	1562841		88.7938	108.414	97.7585		88.3384	88.0149	90.0279	116.496	104.158	104.588	94.8811	95.2907	103.104
H16_A1443	conserved hypothetical protein,	1	+	1563078	1564046		43.9397	25.6691	36.7725		44.9128	44.4004	42.5059	25.5154	27.1817	24.3103	35.0289	38.3801	36.9084
H16_A1444	conserved hypothetical protein,	1	+	1564229	1565560		110.377	75.0194	84.2729		117.322	110.64	103.167	72.6047	78.128	74.3256	83.9647	83.8143	85.0396
H16_A1445	bktB, Acetyl-CoA acetyltransferase	1	+	1565652	1566836		505.261	466.231	352.543		574.066	478.031	463.687	492.99	482.803	422.9	347.835	342.458	367.336
H16_A1446	conserved hypothetical protein,	1	+	1566845	1567471		199.941	218.758	198.841		219.439	190.903	189.481	244.545	229.013	182.716	209.121	195.769	191.634
H16_A1447	metC, cystathionine beta-lyase	1	+	1567638	1568861		81.9694	68.5044	122.928		91.119	78.7557	76.0336	70.4548	71.9407	63.1177	118.899	126.154	123.732
H16_A1448	conserved hypothetical protein,	1	-	1568868	1569107		102.494	84.066	166.581		106.513	98.8385	102.129	86.2452	91.3615	74.5912	151.289	176.351	172.102
H16_A1449	Hypothetical protein,	1	-	1569225	1570874		35.4147	18.323	20.5887		38.7457	40.4054	27.093	14.1505	11.7591	29.0595	21.4255	21.4159	18.9246
H16_A1450	Hypothetical protein,	1	-	1570885	1571187		41.1728	20.9187	9.42574		45.4405	44.7443	33.3335	16.735	11.5978	34.4232	9.0276	10.2752	8.9744
H16_A1451	Hypothetical protein,	1	-	1571184	1571471		45.941	22.8197	8.23877		50.1698	52.3371	35.3161	14.7755	12.9719	40.7116	7.60102	8.63216	8.48313
H16_A1452	serB1, phosphoserine phosphatase	1	-	1571685	1572539		89.2822	111.691	92.6445		96.3066	92.6599	78.88	112.538	114.336	108.2	93.2185	96.3294	88.3857
H16_A1453	abgB, putative peptidase, M20D subfamily	1	-	1572629	1573996		20.5019	20.8822	18.0999		22.1747	19.8466	19.4845	21.0896	22.7237	18.8332	17.0504	19.2017	18.0477
H16_A1454	argE1, acetylornithine deacetylase	1	-	1574138	1575352		37.3276	81.1124	36.3194		37.7724	36.7116	37.4988	83.2512	83.6943	76.3918	36.4425	36.9035	35.6123
H16_A1455	mfd, Transcription-repair coupling factor	1	-	1575433	1578882		32.6387	37.5343	34.3775		33.7888	33.8155	30.312	37.8158	38.3988	36.3885	33.7341	35.0286	34.3696
H16_A1456	4-Diphosphocytidyl-2-methyl-D-erithritol synthase,	1	+	1579032	1579844		43.3249	33.0373	51.2991		49.1203	42.8266	38.0277	33.3602	35.4119	30.3399	49.644	49.6155	54.6378
H16_A1457	YgbB family protein,	1	+	1579849	1580358		51.188	33.5108	57.6519		55.4158	49.1296	49.0186	33.4836	37.1444	29.9044	58.3331	59.2715	55.351
H16_A1458	hypothetical membrane associated protein,	1	-	1580359	1580934		56.6232	44.3409	61.8512		59.7057	55.9126	54.2512	42.7766	47.181	43.0651	63.3066	61.2336	61.0133
H16_A1459	hypothetical membrane associated protein,	1	-	1581121	1581639		68.3469	46.1242	41.4093		74.8497	62.4781	67.713	44.4116	49.8075	44.1534	39.7364	43.5205	40.9709
H16_A1460	Peroxiredoxin,	1	-	1581748	1582296		2644.67	1973.52	1694.4		2816.41	2420.28	2697.31	1989.55	2039.95	1891.05	1560.91	1688.55	1833.74
H16_A1461	MFS transporter, MHS family,	1	-	1582592	1583893		12.9751	22.3216	15.766		13.2503	12.2955	13.3796	23.6946	24.6809	18.5894	15.9843	14.9884	16.3254
H16_A1462	signal transduction histidine kinase,	1	-	1584129	1585478		90.939	76.315	122.52		95.6407	95.4338	81.7426	71.891	81.2401	75.814	128.389	121.395	117.775
H16_A1463	response regulator, OmpR-family,	1	-	1585503	1586225		150.302	132.08	158.226		157.487	142.189	151.231	136.524	143.595	116.121	162.58	154.965	157.133
H16_A1464	hypothetical transmembrane protein,	1	+	1586542	1586889		830.137	958.878	1264.96		840.683	886.876	762.85	1026.43	939.191	911.01	1323.88	1269.94	1201.06
H16_A1465	acetylornithine deacetylase/Succinyl-diaminopimelate desuccinylase or related deacylase,	1	-	1586936	1588198		66.2136	46.7012	53.8826		72.1039	66.5646	59.9722	49.3714	48.0341	42.6981	53.3347	54.6611	53.6521
H16_A1466	Squalene/phytoene synthase,	1	-	1588242	1589249		62.6125	27.996	37.7223		64.4713	64.3615	59.0047	27.7525	29.829	26.4066	37.1005	38.5513	37.5152
H16_A1467	acrA3, Cation/multidrug efflux system, mebrane-fusion component	1	+	1589511	1590620		77.3126	42.8713	102.57		82.1766	77.4483	72.313	43.9147	45.2739	39.4253	106.65	104.227	96.8334
H16_A1468	acrB3, Cation/multidrug efflux pump	1	+	1590625	1593738		72.4886	56.8276	115.08		73.4784	75.187	68.8005	56.6986	60.4333	53.3508	123.504	116.871	104.866
H16_A1469	Amidase,	1	-	1593851	1595041		25.6465	16.6261	38.7355		27.8899	25.9307	23.1188	18.7759	16.6721	14.4305	39.8872	40.2649	36.0544
H16_A1470	ABC-type transporter, ATPase component, PepT family	1	-	1595079	1596092		12.3437	9.88843	20.3465		12.1014	13.1053	11.8244	10.4288	10.0609	9.17569	23.4546	19.0635	18.5215
H16_A1471	ABC-type transporter, ATPase component, PepT family	1	-	1596103	1597134		3.80511	1.95928	4.80382		3.77207	3.70897	3.93429	1.9424	2.09221	1.84323	5.39637	4.77064	4.24444
H16_A1472	ABC-type transporter, permease component, PepT family	1	-	1597138	1598025		2.02906	1.69806	2.99191		1.95551	2.11739	2.01429	1.34644	1.57834	2.16939	3.19721	2.80964	2.96889
H16_A1473	ABC-type transporter, permease component, PepT family	1	-	1598036	1598986		1.11716	0.965886	1.70615		1.13758	1.06721	1.14669	0.873135	1.20988	0.814644	2.07811	1.10645	1.9339
H16_A1474	ABC-type transporter, periplasmic component, PepT family	1	-	1599109	1600785		1.72375	1.65467	2.64686		1.65794	1.87695	1.63637	1.48662	1.63881	1.83859	2.42005	2.95644	2.56409
H16_A1475	acetylornithine deacetylase/Succinyl-diaminopimelate desuccinylase or related deacylas,	1	+	1601001	1602194		8.07931	3.45601	5.90096		7.67815	8.75554	7.80423	3.18891	3.46142	3.7177	5.61834	6.25417	5.83036
H16_A1476	Hypothetical protein,	1	-	1602217	1602564		67.5486	45.9874	62.1469		66.4551	74.5114	61.6793	44.5935	44.1639	49.2049	63.2128	55.391	67.8368
H16_A1477	transcriptional regulator, IclR-family,	1	-	1602721	1603521		29.6989	138.492	44.9825		31.9472	30.0925	27.057	134.812	138.016	142.649	44.9602	45.7404	44.2469
H16_A1479	Hypothetical protein,	1	+	1604111	1604485		110.873	95.9468	98.2296		126.931	114.702	90.9871	91.9891	96.4722	99.3789	99.1091	100.354	95.2262
H16_A1480	conserved hypothetical protein,	1	-	1604460	1605317		66.763	51.9175	63.1103		71.3465	69.085	59.8576	52.5182	52.3602	50.8741	63.8962	64.8503	60.5844
H16_A1481	conserved hypothetical protein,	1	+	1605474	1607447		50.4091	40.7865	36.7167		55.7689	52.086	43.3724	43.6029	40.794	37.9625	37.8467	36.5355	35.768
H16_A1482	tig, FKBP-type peptidyl-prolyl cis-trans isomerase (trigger factor)	1	+	1607677	1609032		1603.07	1275.71	1276.67		1683.23	1600	1525.97	1324.78	1246.48	1255.87	1283.71	1281.29	1265.01
H16_A1483	clpP, Endopeptidase Clp (type 1)	1	+	1609136	1609786		1070.26	869.304	928.87		1091.93	1068.74	1050.12	927.355	882.091	798.466	958.225	915.278	913.106
H16_A1484	clpX, ATP-dependent Clp protease ATP-binding subunit (ClpX)	1	+	1610018	1611295		884.15	741.093	808.807		906.378	904.177	841.896	703.681	748.479	771.118	780.161	802.144	844.115
H16_A1485	lon, ATP-dependent Lon protease	1	+	1611548	1613962		565.992	606.554	676.87		591.279	561.571	545.127	612.765	597.965	608.932	661.918	674.803	693.888
H16_A1487	hypothetical membrane associated protein,	1	+	1614573	1615172		12.6015	7.11482	17.3351		12.9098	12.6835	12.2112	6.86315	6.35553	8.12578	18.0992	16.0683	17.8378
H16_A1488	cinA, Uncharacterized protein (competence-and mitomycin-induced)	1	+	1615169	1615735		13.9143	10.5539	21.9677		12.961	14.1919	14.5898	11.0013	10.7535	9.9069	21.9087	19.872	24.1224
H16_A1489	DNA Topoisomerase IB,	1	+	1615854	1616843		2.83726	2.31995	3.73379		2.97956	2.6938	2.83841	2.29706	2.50957	2.15322	3.49562	3.32677	4.379
H16_A1490	short chain dehydrogenase,	1	-	1616967	1617764		2.07427	1.71979	3.30381		2.05507	1.83357	2.33417	1.52242	1.8531	1.78384	2.84508	3.43212	3.63423
H16_A1491	fragmented acyl-CoA synthetase,	1	+	1617786	1618454		2.77156	3.02402	4.37841		2.81763	2.64277	2.85428	3.13073	3.22383	2.71748	4.83127	3.89787	4.40608
H16_A1492	Hypothetical protein,	1	-	1618600	1618797		14.7365	17.1548	18.9121		13.8866	12.8356	17.4872	16.1559	16.1093	19.1992	18.2955	18.7548	19.6861
H16_A1493	transcriptional regulator, LysR-family,	1	+	1619034	1619939		32.3607	25.2005	42.1374		32.5019	30.8313	33.7488	24.7907	26.7085	24.1023	39.1242	43.784	43.504
H16_A1494	Aspartate/tyrosine/aromatic aminotransferase,	1	+	1620077	1621297		11.8627	6.35724	11.767		10.6104	11.9298	13.0478	7.25195	6.23503	5.58474	11.6016	11.9083	11.7911
H16_A1495	NAD-dependent aldehyde dehydrogenase,	1	+	1621411	1622892		38.4404	34.306	49.1772		35.7865	39.1973	40.3373	33.447	35.0047	34.4663	44.6697	48.6837	54.1782
H16_A1496	putative aspartate oxidase,	1	+	1622916	1624385		14.5075	14.5929	17.1007		14.0862	14.8601	14.5762	14.3872	14.6352	14.7562	16.7346	17.4779	17.0898
H16_A1497	probable extra-cytoplasmic solute receptor,	1	+	1624429	1625445		12.2425	9.73034	13.4885		12.2469	12.712	11.7685	10.1208	10.425	8.6452	12.2365	14.645	13.584
H16_A1499	Peptidyl-prolyl cis-trans isomerase,	1	+	1625917	1627851		212.901	207.473	249.556		236.771	214.834	187.097	204.768	210.734	206.918	240.534	251.608	256.527
H16_A1500	Acyl-CoA thioesterase,	1	-	1627923	1628579		80.4438	67.7859	100.389		80.201	81.9454	79.1849	66.7645	69.412	67.1812	101.68	101.283	98.2055
H16_A1501	ABC-type transporter, ATPase component, LPT family	1	+	1628578	1629276		112.81	86.2162	153.719		113.86	109.389	115.18	90.0532	87.3408	81.2545	157.145	150.564	153.447
H16_A1502	pgi1, Glucose-6-phosphate isomerase	1	-	1629273	1630916		102.284	81.6592	125.353		105.094	101.909	99.8508	84.0514	85.1085	75.8177	127.373	123.439	125.247
H16_A1503	permease of the drug/metabolite transporter (DMT) superfamily,	1	-	1631060	1632022		21.4565	13.3538	25.1609		21.8775	21.683	20.8091	13.2817	13.6589	13.1207	27.0807	24.5626	23.8393
H16_A1504	predicted sugar kinase,	1	-	1632019	1633605		22.508	14.2971	28.1872		24.7494	22.6738	20.1007	14.4452	15.9901	12.456	30.0831	27.8977	26.5808
H16_A1505	dadA5, D-amino-acid dehydrogenase	1	-	1633612	1634910		40.9452	19.1738	50.5158		45.6769	39.5995	37.5591	18.7706	21.242	17.5087	50.5399	51.3754	49.6321
H16_A1506	TRAP-type transporter, large permease component,	1	-	1634974	1636284		24.9776	10.7808	23.6962		28.4183	24.4895	22.0249	9.5872	11.8303	10.9249	22.5453	24.5858	23.9574
H16_A1507	Tripartite ATP-independent periplasmic transporters, DctQ component,	1	-	1636284	1636883		10.1666	2.80388	12.2634		11.5185	9.11186	9.86952	3.31547	2.60749	2.48867	12.6035	11.4576	12.7292
H16_A1508	TRAP-type transporter, periplasmic component,	1	-	1636940	1637905		31.9371	11.9494	44.1125		32.4306	33.1849	30.1957	11.7107	12.3467	11.7907	41.2616	46.7992	44.2767
H16_A1509	gatA3, Glutamyl/Aspartyl-tRNA(Gln/Asp) amidotransferasesubunit A	1	-	1638028	1639383		12.1865	10.6655	17.4316		12.6011	11.7435	12.2149	10.2932	12.3784	9.32479	17.2447	16.827	18.223
H16_A1510	predicted transcription regulator, contains HTH domain (MarR family),	1	+	1639643	1640248		32.8841	48.7026	56.4078		33.9311	35.2084	29.5129	49.5538	50.8308	45.7231	52.1074	54.4439	62.672
H16_A1511	purL, Phosphoribosyl-formylglycinamidine synthase	1	+	1640439	1644485		147.214	156.64	111.821		152.551	145.593	143.498	159.152	160.114	150.653	113.736	112.596	109.131
H16_A1512	hypothetical membrane associated protein,	1	+	1644727	1645368		15.4938	15.6371	15.1284		15.6643	16.1412	14.6761	13.7367	17.1955	15.9791	14.336	15.97	15.0793
H16_A1513	Hypothetical protein,	1	-	1645555	1645845		127.62	91.806	85.3419		131.231	126.624	125.005	95.0179	95.4621	84.9381	86.1106	86.3185	83.5967
H16_A1514	Peptidyl-prolyl cis-trans isomerase,	1	-	1645897	1646691		262.185	135.583	146.048		272.567	254.331	259.658	138.113	137.731	130.906	140.165	147.58	150.4
H16_A1515	Stress-induced morphogen (activity unknown),	1	-	1646696	1647010		61.6831	33.4202	36.7042		61.2317	60.9832	62.8344	32.1219	37.4992	30.6394	36.4059	36.8838	36.8227
H16_A1516	ispZ, intracellular septation protein A	1	-	1647051	1647590		62.5041	69.134	67.2685		62.1615	62.4118	62.939	70.8294	67.421	69.1515	62.8806	68.8605	70.0644
H16_A1517	pmsR, Methionine-S-oxide reductase	1	-	1647629	1648093		17.7159	15.3686	14.6149		18.5591	19.0475	15.5412	14.8102	16.5913	14.7044	13.3502	15.6059	14.8885
H16_A1518	uncharacterized conserved protein,	1	-	1648210	1649781		19.7981	13.8576	15.4154		21.25	18.9322	19.2122	12.4246	16.2319	12.9164	14.5724	16.2641	15.4096
H16_A1519	Acyl-CoA synthetase (AMP-forming)/AMP-acid ligase II,	1	+	1650240	1651865		51.0955	7.19128	55.5753		49.9445	51.5866	51.7554	8.12081	7.55006	5.90297	48.9718	59.6783	58.0756
H16_A1520	ABC-type transporter, periplasmic component, HAAT family	1	+	1652005	1653255		71.1835	10.2083	39.7534		78.2939	70.52	64.7367	10.5036	12.0473	8.07387	38.4833	42.076	38.7009
H16_A1521	ABC-type transporter, permease component, HAAT family	1	+	1653446	1654393		15.5255	5.06082	15.2018		16.4716	14.7259	15.3791	6.04264	4.47072	4.6691	14.2079	17.1995	14.1979
H16_A1522	ABC-type transporter, permease component,	1	+	1654398	1655711		31.1623	9.2358	36.4052		33.2525	31.8272	28.4073	10.4386	9.04081	8.22801	29.4001	40.8934	38.9221
H16_A1523	ABC-type transporter, ATPase component, HAAT family	1	+	1655708	1656481		39.1906	9.82902	28.626		40.0429	40.8892	36.6397	10.16	10.1642	9.16285	23.3661	31.8766	30.6353
H16_A1524	ABC-type transporter, ATPase component, HAAT family	1	+	1656481	1657194		37.237	10.6726	27.1398		40.1584	37.921	33.6317	10.343	10.6254	11.0493	25.8963	27.4432	28.0799
H16_A1525	APC transporter, AAT family,	1	-	1657169	1658758		8.9198	3.55666	6.54119		9.14575	9.16332	8.45034	3.82015	3.36802	3.4818	6.26674	6.68952	6.6673
H16_A1526	Enoyl-CoA hydratase/Delta(3)-cis-delta(2)-trans-enoyl-CoA isomerase,	1	+	1659248	1661329		38.4354	29.2097	67.8376		41.4831	35.4481	38.3751	30.8338	33.821	22.9743	63.7662	66.6975	73.0492
H16_A1527	pncA, Bifunctional Pyrazinamidase/Nicotinamidase	1	+	1661360	1662004		58.3023	38.4552	131.019		61.2073	53.8901	59.8094	44.7144	44.4909	26.1604	129.509	129.287	134.259
H16_A1528	Acetyl-CoA acetyltransferase,	1	+	1662052	1663230		78.4595	53.4676	116.551		90.2199	74.4256	70.733	56.9461	60.1691	43.2874	110.502	117.381	121.769
H16_A1529	phenylacetic acid degradation protein PaaI,	1	+	1663230	1663676		65.584	53.3498	122.23		72.4871	63.0898	61.1751	63.1956	57.0154	39.8383	131.44	118.878	116.371
H16_A1530	Acyl-CoA dehydrogenase,	1	+	1663788	1665650		16.623	10.3677	16.5533		17.7988	15.9846	16.0854	11.5001	10.938	8.66514	16.5769	16.2583	16.8247
H16_A1531	short chain dehydrogenase,	1	+	1665697	1666479		15.1815	12.25	21.8466		17.0044	14.4733	14.0667	13.6218	12.4254	10.703	21.725	21.0602	22.7547
H16_A1532	Uncharacterized protein, possibly involved in aromatic compounds catabolism,	1	+	1666607	1667044		19.0242	14.9002	18.4927		20.1789	19.5505	17.3433	14.208	18.6027	11.8898	18.8014	17.2103	19.4664
H16_A1533	Putative NADP-dependent oxidoreductase yncB,	1	+	1667139	1668149		59.6934	42.4773	87.3297		65.2384	55.5219	58.3198	45.1796	46.825	35.4274	91.0529	84.6414	86.2948
H16_A1534	Ribulose-5-phosphate 4-epimerase or aldolase,	1	+	1668215	1669075		20.866	11.8728	26.6539		22.7765	19.9944	19.8271	11.7284	14.451	9.43909	27.5101	26.2068	26.2449
H16_A1535	Glutathione S-transferase,	1	+	1669115	1670050		29.0044	15.5059	39.1344		31.982	28.8406	26.1905	14.7347	17.5706	14.2124	40.4369	38.7456	38.2209
H16_A1536	conserved hypothetical protein,	1	+	1670110	1671012		20.6914	13.1731	36.09		20.5767	21.0129	20.4847	14.7565	13.4362	11.3267	36.5301	39.6978	32.0422
H16_A1537	putative peptidase, S33 family,	1	+	1671047	1671994		23.8166	13.5825	30.3229		25.5744	22.6092	23.2663	14.0018	14.4695	12.276	31.5393	30.0772	29.3522
H16_A1538	transcriptional regulator, GntR-family,	1	+	1672375	1673157		1.66002	1.46732	2.34304		1.77302	1.54379	1.66323	1.25097	1.59664	1.55434	2.62825	2.09401	2.30685
H16_A1539	ABC-type transporter, periplasmic component, HAAT family	1	+	1673183	1674400		1.23886	0.998391	1.77426		1.30774	1.15823	1.25061	0.916492	1.1847	0.893978	1.83889	1.81607	1.66782
H16_A1540	ABC-type transporter, permease component, HAAT family	1	+	1674505	1675377		0.825417	0.577934	0.927194		0.519379	0.839637	1.11723	0.667529	0.462288	0.603984	0.741525	0.950651	1.0894
H16_A1541	ABC-type transporter, permease component,	1	+	1675393	1676358		0.668658	0.451798	0.90337		0.54308	0.69495	0.767945	0.502402	0.413402	0.43959	0.992894	0.926861	0.790354
H16_A1542	ABC-type transporter, ATPase component, HAAT family	1	+	1676369	1677136		0.967063	0.931595	1.70814		1.01568	0.976225	0.909286	0.693949	1.15926	0.941571	1.27814	2.01982	1.82647
H16_A1543	ABC-type transporter, ATPase component, HAAT family	1	+	1677129	1677842		1.32235	0.855837	1.44328		1.17099	1.15014	1.64591	0.943372	0.654457	0.969683	1.68881	1.47192	1.16909
H16_A1544	amidase related to nicotinamidase,	1	+	1677889	1678581		1.57967	1.84119	1.9974		1.41957	1.95221	1.36722	2.17318	1.8186	1.5318	2.02876	1.87758	2.08587
H16_A1545	polysaccharide deacetylase,	1	+	1678583	1679509		1.58856	1.48403	2.32305		1.57985	1.71972	1.4661	1.82991	1.58455	1.03762	2.01546	2.15313	2.80056
H16_A1546	chitooligosaccharide deacetylase,	1	+	1679509	1680453		1.01579	0.670075	1.18606		0.818096	1.17606	1.05321	0.822541	0.712299	0.475385	0.994398	1.26015	1.30364
H16_A1547	Hydroxymethylglutaryl-CoA lyase,	1	+	1680450	1681409		1.08049	0.86239	1.577		1.08809	1.15886	0.99452	0.826422	0.814431	0.946317	1.60641	1.73483	1.38977
H16_A1548	predicted acyl-CoA transferase/carnitine dehydratase,	1	+	1681426	1682616		1.16198	0.983824	1.71677		1.19636	1.21242	1.07717	0.780563	0.972451	1.19846	1.59057	1.66293	1.89681
H16_A1549	leuC2, 3-Isopropylmalate dehydratase large subunit	1	+	1682613	1684034		1.15716	0.982891	2.08323		1.13309	1.0772	1.26119	1.12287	1.00367	0.82213	1.96116	2.1072	2.18134
H16_A1550	leuD2, 3-Isopropylmalate dehydratase small subunit	1	+	1684036	1684662		2.21871	1.54837	2.92884		2.36955	2.08505	2.20152	1.39134	1.42854	1.82522	2.69887	3.14153	2.94611
H16_A1551	outer membrane protein (porin),	1	+	1684981	1686153		7.50031	3.39967	12.3196		8.02278	6.94171	7.53645	3.08602	3.93945	3.17355	13.0449	12.3541	11.5598
H16_A1552	predicted phosphatase homolog to the C-terminal domain of histone macroH2A1,	1	-	1686195	1686716		54.7562	26.247	61.2584		59.5627	51.1341	53.5718	23.5021	28.8232	26.4157	62.2913	62.5925	58.8913
H16_A1553	gbd, NAD-dependent 4-hydroxybutyrate dehydrogenase	1	-	1686793	1687941		27.5714	19.6328	34.8301		29.1694	26.9026	26.6422	19.8866	21.7887	17.2231	34.6852	34.1215	35.6836
H16_A1554	Esterase/lipase,	1	+	1688277	1689299		12.0289	12.5108	21.2003		13.2545	11.4594	11.3728	14.4367	12.6067	10.4889	19.3681	22.9384	21.2946
H16_A1555	probable extra-cytoplasmic solute receptor,	1	+	1689381	1690364		28.9601	25.347	22.6987		32.242	29.1596	25.4788	26.2336	25.2657	24.5417	20.6909	23.2619	24.1433
H16_A1556	predicted thioesterase,	1	+	1690481	1690918		20.1846	13.3788	21.5531		19.4496	21.1215	19.9828	16.0709	12.7711	11.2943	22.6225	22.6536	19.3833
H16_A1557	Nucleoside-diphosphate-sugar epimerase,	1	-	1691034	1692008		29.1313	14.8594	34.5693		33.2094	27.9492	26.2355	16.3296	15.235	13.0136	31.8195	35.6864	36.2019
H16_A1558	hyi1, hydroxypyruvate isomerase	1	-	1692047	1692829		19.8852	10.6708	22.4014		21.1281	20.0848	18.4426	12.3541	11.4246	8.23358	21.6418	21.3354	24.2269
H16_A1559	MFS transporter, ACS family,	1	-	1692898	1694271		11.5042	5.23237	10.7482		12.5097	10.8572	11.1458	6.65496	5.58912	3.45303	9.87112	11.0017	11.3717
H16_A1560	Ribulose-5-phosphate 4-epimerase or related epimerase or aldolase,	1	-	1694401	1695054		14.5456	8.92148	13.7994		15.0294	14.2246	14.3828	10.4048	10.3534	6.00624	15.1374	14.1544	12.1066
H16_A1561	Uncharacterized protein conserved in bacteria,	1	-	1695054	1696352		12.3059	7.08109	12.9658		12.7411	12.6483	11.5284	8.64495	8.78179	3.81652	15.3275	12.1714	11.3984
H16_A1562	3-Hydroxyisobutyrate dehydrogenase or related beta-hydroxyacid dehydrogenase,	1	-	1696366	1697259		10.5736	7.39672	15.6473		11.2045	10.9243	9.59207	9.75376	7.63812	4.79828	14.4453	16.6519	15.8446
H16_A1563	transcriptional regulator, GntR-family,	1	-	1697315	1698049		33.0537	11.8228	39.3465		30.3225	32.502	36.3365	13.3939	12.2474	9.82716	35.0978	40.804	42.1377
H16_A1564	predicted acyltransferase,	1	+	1698271	1698699		83.1947	58.9737	78.6681		85.5086	78.4831	85.5925	61.8494	61.2214	53.8502	83.6053	76.3965	76.0024
H16_A1565	uncharacterized conserved protein,	1	-	1698728	1699555		112.24	84.2792	107.677		118.402	111.879	106.439	79.5013	90.6211	82.7152	105.646	108.111	109.274
H16_A1566	Hypothetical protein,	1	-	1699630	1699920		169.929	129.479	179.946		172.414	170.357	167.015	124.554	137.455	126.427	176.141	184.39	179.308
H16_A1567	gcvT2, Aminomethyltransferase	1	-	1699938	1700954		53.2069	50.0569	68.5207		57.1482	53.6196	48.853	51.079	53.6327	45.4589	70.5347	68.187	66.8404
H16_A1568	aminodeoxychorismate lyase,	1	+	1701179	1702174		49.0603	38.7471	44.9197		50.2216	51.305	45.6544	36.8012	39.5401	39.9	42.8246	46.8956	45.0389
H16_A1569	tmk, thymidylate kinase (dTMP kinase)	1	+	1702182	1702793		38.9596	30.8104	38.3794		39.943	39.703	37.2329	29.4293	31.9553	31.0464	36.5431	38.8713	39.7238
H16_A1570	holB, DNA polymerase III delta prime subunit	1	+	1702911	1703918		92.1787	88.1685	95.2724		100.127	92.8282	83.5809	90.6601	90.2623	83.583	91.77	97.1596	96.8875
H16_A1571	pilZ, Type IV pilus assembly protein PilZ	1	+	1703980	1704372		47.0663	42.6243	47.2572		47.7559	45.3955	48.0473	46.6076	43.7021	37.5631	47.1199	46.1558	48.4959
H16_A1572	sortase or related acyltransferase,	1	+	1704410	1704910		38.5584	30.1341	33.4917		40.4224	37.3085	37.9443	33.3269	28.9396	28.136	36.4804	32.4641	31.5306
H16_A1573	Mg-dependent DNase,	1	+	1704935	1705729		58.9613	59.7447	63.8613		59.0213	58.279	59.5837	59.9314	66.4528	52.8499	65.109	64.3556	62.1194
H16_A1574	arp3, ankyrin repeat protein containing three repeats	1	+	1705722	1706489		154.396	196.701	189.782		164.361	159.962	138.867	194.343	198.405	197.356	189.17	189.763	190.412
H16_A1575	hypothetical membrane spanning protein,	1	+	1706496	1706894		89.235	77.1369	105.991		94.502	91.0171	82.186	75.0242	79.4014	76.985	104.846	103.898	109.228
H16_A1576	conserved hypothetical protein,	1	-	1706891	1708180		19.7743	17.4027	31.7373		20.6257	19.6761	19.021	16.8007	19.3744	16.033	29.6608	34.1375	31.4135
H16_A1577	acyl carrier protein phosphodiesterase,	1	-	1708362	1708982		3.7364	3.95224	4.63223		4.42454	3.26742	3.51724	4.35319	4.08592	3.4176	4.80211	5.11461	3.97996
H16_A1578	transcriptional regulator, LysR-family,	1	+	1709123	1710070		27.8882	23.4566	31.343		29.9491	27.2269	26.4885	23.7277	24.3317	22.3104	30.6863	30.2015	33.141
H16_A1579	hypothetical membrane spanning protein,	1	+	1710269	1710688		121.666	188.846	321.497		117.508	119.934	127.555	238.192	176.047	152.3	298.963	363.091	302.438
H16_A1580	hypothetical membrane associated protein,	1	+	1710953	1711519		77.974	86.8178	124.536		85.3882	74.6642	73.8696	83.1249	90.9305	86.398	120.475	122.48	130.652
H16_A1581	predicted signal transduction protein containingan EAL domain,	1	-	1711527	1712753		31.0115	28.7149	48.2513		32.7501	31.1903	29.0941	29.8865	29.0567	27.2015	47.5075	48.328	48.9185
H16_A1582	DNA segregation ATPase FtsK/SpoIIIE related protein,	1	+	1713007	1716318		44.7356	23.2417	42.9451		49.0239	44.2442	40.9388	24.7881	23.3823	21.5547	44.2418	44.3441	40.2495
H16_A1583	conserved hypothetical protein,	1	+	1716358	1716693		47.0339	24.1003	43.655		47.5711	45.3233	48.2075	23.0407	26.4742	22.7859	40.838	41.0844	49.0425
H16_A1584	conserved hypothetical protein,	1	-	1716728	1717324		23.6965	13.3118	30.1012		23.2539	22.5297	25.306	12.043	14.5905	13.3019	28.9093	31.5927	29.8016
H16_A1585	hypothetical membrane associated protein,	1	-	1717321	1717857		13.6348	9.3214	22.9972		14.0863	13.8368	12.9813	8.5333	11.0128	8.41805	21.8309	22.9014	24.2592
H16_A1586	trkA1, predicted flavoprotein involved in K+ transport	1	-	1717889	1719364		8.66458	7.71663	12.7714		8.8174	8.63486	8.54147	8.69992	8.70866	5.74131	12.0827	13.9513	12.2802
H16_A1587	transcriptional regulator, LysR-family,	1	-	1719357	1720367		9.36933	7.07993	8.65389		9.40724	8.92115	9.77959	8.24917	7.87528	5.11535	8.44415	9.69682	7.8207
H16_A1588	ABC-type transporter, fused periplasmic and permease components,	1	+	1720588	1722069		28.8828	32.6401	42.7234		30.304	28.8099	27.5345	31.4822	32.2493	34.1889	41.8701	44.5499	41.7504
H16_A1589	transcriptional regulator, MocR family,	1	-	1722066	1723484		16.7265	10.2153	13.7573		18.0749	17.1046	14.9999	10.5921	9.52198	10.5319	13.3259	13.6425	14.3034
H16_A1590	hypothetical membrane associated protein,	1	+	1723636	1723821		934.187	144.193	294.616		881.604	971.126	949.83	168.163	132.616	131.799	307.414	329.305	247.129
H16_A1591	Membrane-bound alcohol dehydrogenase,cytochromec subunit precursor,	1	+	1723837	1725171		236.19	51.117	86.8975		243.46	238.565	226.546	51.974	52.1585	49.2185	92.3702	88.8247	79.4977
H16_A1592	hypothetical membrane spanning protein,	1	+	1725179	1727023		162.68	53.4557	101.283		175.824	156.481	155.736	53.3977	53.9646	53.0048	108.033	95.2312	100.586
H16_A1593	lysophosphatidic acid acyltransferase LPAAT related acyltransferase,	1	-	1727031	1727933		79.6842	166.01	115.389		78.6092	76.5985	83.8448	190.827	154.586	152.618	139.529	98.2963	108.341
H16_A1594	Autoexporter, AT family porin,	1	+	1728787	1729644		7.69104	11.5414	18.9906		8.13679	7.10672	7.82963	10.7132	12.6494	11.2615	19.7871	18.7295	18.4552
H16_A1595	protein involved in meta-pathway of phenol degradation,	1	-	1729669	1730688		9.0935	9.50473	19.6408		8.36523	8.85855	10.0567	10.3838	9.02147	9.1089	19.7525	19.796	19.3738
H16_A1596	hypothetical membrane associated protein,	1	+	1730940	1731251		32.9994	64.4057	296.74		32.1684	35.6285	31.2014	67.0902	74.1019	52.0249	327.248	279.799	283.174
H16_A1597	conserved hypothetical protein,	1	+	1731188	1731724		6.95091	12.6927	61.8437		7.29971	6.92197	6.63106	12.8664	13.8992	11.3127	67.2989	60.9373	57.2951
H16_A1598	outer membrane protein/protective antigen OMA87,	1	+	1731755	1732918		2.06694	2.0995	8.79466		1.90938	1.70152	2.58994	1.87789	2.46089	1.95971	9.19207	9.40605	7.78584
H16_A1599	Hypothetical protein,	1	+	1732988	1733383		3.64821	3.50406	6.86847		3.43981	3.62835	3.87647	4.30023	2.98033	3.23163	7.84002	5.37588	7.3895
H16_A1600	uncharacterized conserved protein,	1	+	1733531	1734775		11.6616	23.3811	126.116		12.5229	11.6593	10.8026	22.6261	27.2769	20.2404	123.761	127.229	127.357
H16_A1601	conserved hypothetical protein,	1	+	1734840	1735916		6.52775	9.85313	72.6905		7.06135	6.2569	6.26501	9.53271	11.7998	8.22687	73.4084	75.2521	69.4109
H16_A1602	Arylsulfatase A or related enzyme,	1	+	1735987	1737744		23.703	39.497	177.429		24.1717	23.0692	23.8681	41.0384	42.8447	34.608	179.552	181.275	171.458
H16_A1603	predicted spermidine synthase with an N-terminalmembrane domain,	1	+	1737838	1740483		4.64956	7.19845	32.7928		4.58941	5.01619	4.34309	8.0402	7.00579	6.54937	38.9212	32.4219	27.0352
H16_A1604	MoxR-like ATPase,	1	+	1740480	1741454		7.3188	11.6973	48.6287		8.15435	7.19934	6.60269	12.3798	13.1043	9.60775	52.3609	43.1785	50.3467
H16_A1605	conserved hypothetical protein,	1	+	1741475	1742497		4.807	8.20388	39.0568		5.9434	5.04887	3.42874	7.81306	9.56908	7.2295	44.2794	36.7111	36.1798
H16_A1606	hypothetical membrane associated protein,	1	+	1742494	1743033		4.0111	7.71407	35.9302		4.73483	3.72921	3.56925	7.73588	9.04625	6.36007	39.6464	35.6653	32.479
H16_A1607	von Willebrand factor (vWF) type A domain,	1	+	1743020	1744057		4.70591	9.19777	43.5754		4.127	4.92718	5.06354	8.31595	10.6714	8.60601	44.115	42.7216	43.8897
H16_A1608	conserved hypothetical protein containing von Willebrand factor (vWF) type A,	1	+	1744057	1745700		3.57468	6.12323	33.6106		3.68324	3.6248	3.41601	6.05322	6.65156	5.66493	34.6578	35.167	31.007
H16_A1609	hypothetical membrane spanning protein,	1	+	1745697	1747085		4.7042	8.27702	43.9763		4.88255	5.11342	4.11665	8.02858	8.76625	8.03623	44.9528	46.2156	40.7605
H16_A1610	aspT, putative aspartate	1	+	1747115	1748812		4.44463	4.43375	18.7539		4.38583	4.77771	4.17036	4.3979	4.74831	4.15505	19.6972	20.0231	16.5415
H16_A1611	hypothetical membrane spanning protein,	1	+	1749078	1749800		7.27207	5.89808	12.0725		6.95555	7.54801	7.31264	5.19479	6.76066	5.7388	12.8765	12.3139	11.027
H16_A1612	hypothetical membrane spanning protein,	1	+	1750322	1750840		6.88831	6.53159	8.89513		6.56431	6.41198	7.68863	5.66193	7.53035	6.40248	8.06837	9.48097	9.13604
H16_A1613	transcriptional regulator, AsnC-family,	1	-	1751339	1751797		13.3436	11.4859	22.0496		13.7665	13.9926	12.2718	11.0479	13.8926	9.51718	21.396	24.1176	20.635
H16_A1614	predicted metal-dependent enzyme of the double-stranded beta helix superfamily,	1	-	1751864	1752439		3.54808	2.18508	5.22864		4.4142	3.02214	3.20789	2.99681	1.83178	1.72665	5.65261	4.64778	5.38554
H16_A1615	hypothetical membrane spanning protein,	1	+	1752740	1755469		11.4793	9.2997	17.2498		11.2057	11.7072	11.5249	9.08427	9.4042	9.41064	16.743	17.9307	17.0756
H16_A1616	Acetyl-coenzyme A synthetase,	1	-	1755483	1757540		4.82438	3.88196	7.52236		4.72227	4.94363	4.80723	4.045	3.83966	3.76122	7.36629	8.33199	6.86881
H16_A1617	ACT domain-containing protein,	1	+	1757745	1758173		13.6039	7.64937	18.1639		13.1046	13.5047	14.2025	8.75486	8.1053	6.08796	15.391	19.77	19.3308
H16_A1618	conserved hypothetical protein,	1	+	1758384	1758836		51.5047	60.4303	96.0087		49.7841	54.7558	49.9743	61.8011	60.5565	58.9332	91.7526	98.3769	97.8966
H16_A1619	Hypothetical protein,	1	+	1758867	1759169		42.9693	19.6976	58.3328		39.1715	47.9487	41.7877	18.5496	22.8539	17.6894	54.9174	59.2349	60.8462
H16_A1620	DnaJ-class molecular chaperone,	1	-	1759166	1759771		48.1279	38.6914	76.9898		48.9522	49.9345	45.497	38.9579	42.9626	34.1537	71.4545	80.8111	78.7038
H16_A1621	hypothetical membrane spanning protein,	1	-	1759864	1762314		4.16065	2.92555	5.99329		4.24066	4.33364	3.90765	2.88865	3.14447	2.74351	5.67533	5.88908	6.41548
H16_A1622	Protein-L-isoaspartate carboxylmethyltransferase,	1	-	1762347	1763126		11.3058	7.45308	19.7533		10.7734	13.059	10.0851	7.64032	7.44671	7.2722	17.6455	22.0275	19.587
H16_A1623	molecular chaperone,	1	-	1763199	1766024		40.7833	30.3727	72.6867		38.4233	46.4558	37.4709	27.4364	32.3469	31.3347	66.7048	75.7251	75.6304
H16_A1624	molecular chaperone,	1	-	1765999	1767846		67.587	40.5814	77.7488		70.771	70.6617	61.3282	40.9422	41.4686	39.3333	73.183	80.7493	79.314
H16_A1625	hypothetical membrane associated protein,	1	-	1767846	1768430		76.8956	33.1085	67.8405		75.7701	76.3557	78.561	39.4385	31.9294	27.9577	72.4032	68.3555	62.7629
H16_A1626	rpoD1, DNA-directed RNA polymerase sigma subunit (RpoD)	1	-	1768487	1770457		171.188	65.8297	154.541		175.35	173.304	164.91	69.9363	68.3499	59.2029	162.234	155.101	146.288
H16_A1627	predicted glutamine amidotransferase,	1	+	1770783	1771628		23.9488	21.6925	27.5017		22.6577	23.4734	25.7153	20.9385	23.4215	20.7175	23.996	29.348	29.1612
H16_A1628	Hypothetical protein,	1	-	1771682	1771933		26.8885	33.0007	32.965		24.6991	27.3857	28.5808	31.378	36.2451	31.3791	27.751	35.6135	35.5304
H16_A1629	MFS transporter, AAHS family,	1	-	1772072	1773448		3.68552	2.57941	5.58697		4.41078	3.29781	3.34799	2.46567	3.16424	2.10831	5.30609	5.6418	5.81302
H16_A1630	pyridine nucleotide-disulphide oxidoreductase,	1	-	1773488	1774741		2.39714	1.81279	3.08885		2.4958	2.60825	2.08738	1.58999	2.32873	1.51964	3.07066	2.74605	3.44985
H16_A1631	nagI, ferredoxin subunits of ring-hydroxylating dioxygenase	1	-	1774773	1775087		1.51733	1.24054	1.73716		1.41718	1.79115	1.34366	1.55717	1.14785	1.0166	1.93078	2.15456	1.12615
H16_A1632	nagH, Salicylate-5-hydroxylase small oxygenase component	1	-	1775100	1775570		3.07343	2.47765	3.6496		3.20061	2.99843	3.02126	2.08107	2.56767	2.78421	4.47087	3.12847	3.34947
H16_A1633	nagG, Salicylate 5-hydroxylase large oxygenase component	1	-	1775575	1776768		3.31748	3.13102	4.41896		2.98464	3.43875	3.52904	3.54911	3.16631	2.67762	4.20279	4.58679	4.4673
H16_A1634	transcriptional regulator, LysR-family,	1	+	1776940	1777842		23.3801	14.4643	19.5431		23.2697	23.8852	22.9855	15.5988	14.8045	12.9896	19.2205	19.4314	19.9775
H16_A1635	Hypothetical protein,	1	-	1777839	1778180		12.1536	7.62927	10.8659		10.5976	11.2122	14.6511	7.42084	7.27085	8.19611	11.2848	12.0466	9.2663
H16_A1636	hypothetical membrane spanning protein,	1	-	1778329	1779516		4.76953	2.83834	5.94071		5.00174	4.97967	4.32719	2.30597	3.10383	3.10523	5.64635	6.72649	5.44928
H16_A1637	Hypothetical protein,	1	+	1779872	1780252		3.46054	2.12138	1.77372		3.01697	2.55668	4.80798	1.70354	2.55079	2.10981	1.48936	2.10411	1.72769
H16_A1638	Uncharacterized protein conserved in bacteria,	1	-	1780580	1781119		11.2057	4.91633	8.26089		10.2906	11.1893	12.1371	4.17749	5.5765	4.99501	7.21542	8.80119	8.76608
H16_A1639	cysI2, sulfite reductase, beta subunit (hemoprotein with two 4Fe-4S domains)	1	-	1781112	1782851		6.69186	2.54744	3.98471		6.40884	6.37616	7.29058	2.44591	2.8804	2.31602	3.70381	4.23043	4.0199
H16_A1640	cyoD2, bo3-type quinol oxidase, subunit IV	1	-	1782879	1783256		11.6524	5.17461	8.09151		14.0227	10.6641	10.2705	4.82286	4.68366	6.01733	7.6332	7.66879	8.97254
H16_A1641	cyoC2, bo3-type quinol oxidase, subunit III	1	-	1783256	1783888		5.26293	1.27671	2.28286		4.78849	5.50323	5.49706	1.07779	1.4627	1.28963	2.01699	2.2964	2.53518
H16_A1642	cyoB2, bo3-type quinol oxidase, subunit I	1	-	1783891	1785867		4.82905	1.97141	3.02225		4.90583	4.39462	5.18672	1.68527	2.4167	1.81225	3.08209	3.08022	2.90446
H16_A1643	cyoA2, bo3-type quinol oxidase, subunit II	1	-	1785870	1786862		4.45117	1.81765	2.97356		4.10543	4.00349	5.2446	1.87219	1.71972	1.86102	2.54399	3.19467	3.18202
H16_A1644	transcriptional regulator, MocR family,	1	+	1786952	1788424		16.9931	11.0061	18.1444		17.6649	16.9767	16.3378	12.824	11.3288	8.86545	19.7583	17.4868	17.1882
H16_A1645	transcriptional regulator, LysR-family,	1	-	1788446	1789375		20.4738	11.2562	25.2221		20.1466	21.8935	19.3813	10.1056	13.1236	10.5395	27.1241	24.569	23.9734
H16_A1646	probable extra-cytoplasmic solute receptor,	1	+	1789542	1790534		14.5823	7.85408	14.6749		15.9714	14.5518	13.2237	8.04999	8.66482	6.84744	15.2109	14.2499	14.5641
H16_A1647	transcriptional regulator, MocR family,	1	+	1790570	1791781		5.47275	2.61024	5.49042		5.10289	5.68044	5.63492	2.52606	2.90012	2.40453	6.12645	5.71063	4.63418
H16_A1648	Glutathione S-transferase,	1	+	1791873	1792478		106.949	73.9033	156.078		112.711	110.036	98.1003	76.7611	72.6179	72.3309	151.294	160.888	156.053
H16_A1649	3-Demethylubiquinone-9 3-methyltransferase,	1	+	1792732	1793223		45.0617	29.3094	58.7028		44.6957	44.0396	46.45	30.3222	31.299	26.3071	53.1826	60.9104	62.0154
H16_A1650	conserved hypothetical protein,	1	+	1793304	1793558		25.4167	16.2503	26.6231		25.909	28.0301	22.3111	17.1985	16.3332	15.2193	24.4201	29.6843	25.7648
H16_A1651	polB, DNA polymerase II	1	+	1793650	1796016		32.8473	26.3757	31.6644		34.0462	33.0632	31.4325	26.0797	27.8916	25.1558	32.6578	31.3697	30.9658
H16_A1652	iorB1, Isoquinoline 1-oxidoreductase,molybdopterin-binding subunit B	1	+	1796355	1798625		15.4574	15.1301	24.7381		16.2528	15.9106	14.2088	15.8302	14.7029	14.8571	24.9489	24.4513	24.8143
H16_A1653	iorA1, Isoquinoline 1-oxidoreductase, 2Fe-2S-binding subunit A	1	+	1798594	1799058		3.62529	3.82634	5.69775		2.95731	4.38225	3.53631	4.28806	3.2322	3.95877	5.96392	5.04796	6.08136
H16_A1654	hypothetical membrane spanning protein,	1	+	1799153	1801135		6.3681	6.4222	8.94691		6.89478	6.18243	6.02709	6.68659	6.599	5.981	8.81461	8.63894	9.38717
H16_A1655	betA3, choline dehydrogenase	1	+	1801147	1802748		18.4082	17.6474	20.0746		18.402	17.6404	19.1822	17.2428	17.3667	18.3327	18.436	20.6872	21.1006
H16_A1656	Ap4A phosphorylase II,	1	+	1802767	1803678		5.06169	3.10285	8.11412		4.6051	5.10386	5.47613	2.9438	3.35393	3.0108	8.60126	8.58702	7.15409
H16_A1657	Uncharacterized protein conserved in bacteria,	1	-	1803684	1804994		7.42097	5.52066	19.9702		7.74175	7.31704	7.20414	5.74632	5.52198	5.29368	20.2341	22.1319	17.5447
H16_A1658	transcriptional regulator, LysR-family,	1	+	1805087	1805947		17.8185	14.7323	24.736		17.6967	18.5729	17.1858	16.4048	14.6749	13.1173	24.8434	24.3668	24.9978
H16_A1662	Hypothetical protein,	1	-	1811708	1811959		16.0128	16.7921	16.9157		16.4169	15.2942	16.3271	15.4356	19.7654	15.1753	16.3822	15.6446	18.7204
H16_A1663	transcriptional regulator, MarR-family,	1	-	1811983	1812441		33.4616	24.882	27.5082		32.4053	33.6409	34.3385	26.148	24.414	24.084	24.7987	29.1182	28.6077
H16_A1664	conserved hypothetical protein,	1	-	1812615	1812851		2.97307	2.19001	3.89486		3.44852	2.4233	3.04739	2.33879	2.04968	2.18156	4.3101	4.62803	2.74646
H16_A1665	predicted redox protein, regulator of disulfide-bond formation,	1	-	1812938	1813390		3.64622	6.74094	6.15766		2.73173	3.72549	4.48144	6.74923	6.68225	6.79134	6.45177	6.0112	6.01
H16_A1666	transcriptional regulator, TetR/AcrR-family,	1	+	1813590	1814219		13.2658	14.9401	20.9987		14.2687	13.3046	12.2241	16.5983	15.9637	12.2583	18.9589	20.2257	23.8114
H16_A1667	NADH, flavin oxidoreductase, Old Yellow Enzyme family protein	1	+	1814243	1815352		20.7558	15.3298	19.2595		22.6789	19.9843	19.6042	14.7972	16.6146	14.5775	18.1678	20.4569	19.1538
H16_A1668	hypothetical membrane associated protein,	1	-	1815470	1815853		15.1775	9.81837	22.7534		14.434	14.8943	16.2043	10.5747	9.41438	9.46601	22.5583	22.4358	23.266
H16_A1669	Hypothetical protein,	1	+	1816215	1817420		39.079	24.1387	38.7697		43.6068	39.337	34.2931	22.1796	24.639	25.5975	39.9353	36.4891	39.8848
H16_A1670	DNA helicase,	1	+	1817417	1822939		36.3278	21.6445	39.1091		39.9995	36.4899	32.4941	21.9049	21.5464	21.4821	39.0733	39.7682	38.4857
H16_A1671	hypothetical membrane associated protein,	1	-	1822970	1823722		19.4036	11.5926	26.0432		18.18	20.9453	19.0855	11.2202	11.8441	11.7135	24.6229	26.9633	26.5436
H16_A1672	hypothetical membrane spanning protein,	1	-	1823764	1824288		22.0938	17.9525	33.7021		19.5339	23.1218	23.6256	18.7422	15.8012	19.3141	33.5026	32.9291	34.6748
H16_A1673	conserved hypothetical protein,	1	-	1824447	1824815		9.15802	4.66571	7.93972		8.45335	9.91529	9.10541	4.25919	4.60986	5.12807	7.91772	8.80055	7.1009
H16_A1674	probable extra-cytoplasmic solute receptor,	1	+	1825271	1826194		5.48582	4.01393	5.43252		5.00375	5.36968	6.08404	4.02308	3.78917	4.22954	5.08765	6.53703	4.67288
H16_A1675	conserved hypothetical protein,	1	-	1826417	1827223		11.6425	9.83099	13.1659		11.9958	11.6132	11.3185	10.4184	10.45	8.62462	12.2263	13.3342	13.9372
H16_A1676	NADPH-dependent FMN reductase,	1	+	1827359	1827922		38.0343	41.3437	51.3067		37.7257	38.8926	37.4847	41.5847	43.6555	38.7908	49.4152	50.7071	53.7977
H16_A1677	transcriptional regulator, AraC-family,	1	+	1828215	1828742		12.9006	10.5885	13.3921		13.6295	12.6233	12.449	10.1387	9.99666	11.63	12.991	11.9214	15.2638
H16_A1678	phage integrase family protein,	1	+	1828861	1830561		17.5063	14.4239	27.7796		18.2179	16.8152	17.4859	15.9822	16.3446	10.9449	26.4381	28.5815	28.3191
H16_A1679	deoxyribodipyrimidine photolyase,	1	-	1830653	1832194		17.0915	11.3545	14.7304		15.4087	16.5517	19.3141	10.8589	11.2717	11.9327	14.7619	14.8083	14.621
H16_A1680	predicted permease,	1	+	1832824	1834416		5.56337	4.39571	9.17001		5.7869	5.45331	5.44991	4.78531	4.39127	4.01056	9.52363	9.88888	8.09753
H16_A1681	ldhA1, D-Lactate dehydrogenase	1	+	1834469	1835464		7.21005	6.13819	9.79523		6.51529	7.04147	8.07339	6.24391	6.40429	5.76638	10.1414	9.8527	9.39162
H16_A1682	ldhA2, D-Lactate dehydrogenase	1	+	1836145	1837140		7.16925	6.82695	9.677		7.82397	6.32056	7.36323	6.09599	8.00854	6.3763	8.54153	9.81642	10.673
H16_A1683	predicted acetyltransferase,	1	-	1837408	1837851		8.92555	5.58083	10.2622		8.83061	8.88285	9.0632	4.79417	6.62168	5.32663	10.9379	9.31512	10.5335
H16_A1684	conserved hypothetical protein,	1	-	1838093	1838464		222.597	310.174	216.343		232.753	225.606	209.433	281.518	344.726	304.277	207.176	210.991	230.861
H16_A1689	ycaC, YcaC related amidohydrolase	1	+	1843880	1844506		34.8189	26.9113	50.6206		34.3389	36.4451	33.6729	26.6467	29.2415	24.8458	49.2976	49.818	52.7463
H16_A1690	transcriptional regulator, LysR-family,	1	-	1845144	1846070		19.9416	16.31	25.2052		20.2978	20.1988	19.3281	17.8417	16.4504	14.638	23.6576	25.9822	25.9759
H16_A1691	predicted oxidoreductas (related to aryl-alcoholdehydrogenases),	1	+	1846184	1847203		6.09695	5.88638	9.43653		6.4268	6.60718	5.25687	5.91415	6.34263	5.40238	9.59267	9.27302	9.44389
H16_A1692	conserved hypothetical protein,	1	+	1847236	1847661		8.31544	6.75859	10.874		7.39103	9.31195	8.24335	5.95876	7.63425	6.68276	10.5933	9.8075	12.2213
H16_A1693	transcriptional regulator, LacI-family,	1	-	1848036	1849082		5.98484	6.10018	10.0069		6.66529	5.60836	5.68087	6.12284	6.49006	5.68765	9.82923	9.68878	10.5027
H16_A1694	histidinol dehydrogenase,	1	+	1849256	1850569		3.11338	2.32117	3.958		2.9636	2.7893	3.58723	2.37686	2.35602	2.23065	3.78134	3.95571	4.13696
H16_A1695	MFS transporter, DHA1 family,	1	-	1850671	1851831		1.76373	1.94057	2.83832		1.74964	1.85681	1.68475	1.8751	2.13317	1.81343	2.88908	2.82781	2.79806
H16_A1696	NADH, flavin oxidoreductase, Old Yellow Enzyme family	1	-	1851855	1852964		3.14031	2.27727	3.30311		3.12296	3.02824	3.26974	2.09172	2.14407	2.59604	3.13796	3.16512	3.60624
H16_A1697	conserved hypothetical protein,	1	-	1853195	1853656		4.86673	4.00862	6.47618		4.92587	5.16222	4.51209	3.51633	4.06684	4.44269	6.66791	5.86416	6.89647
H16_A1698	MFS transporter, Sugar (and other) family,	1	-	1854002	1855363		5.04729	3.59262	6.70861		5.3077	5.23017	4.604	4.18266	3.26398	3.33121	6.33758	6.84924	6.939
H16_A1699	Enoyl-CoA hydratase/carnithine racemase,	1	-	1855482	1856297		0.552399	0.632632	0.9888		0.870637	0.330114	0.456445	0.56234	0.657712	0.677845	1.03537	0.927579	1.00345
H16_A1700	Acyl-CoA synthetase (AMP-forming)/AMP-acid ligase II,	1	-	1856302	1857855		1.44641	1.28091	2.10003		1.30609	1.63935	1.39381	1.19602	1.37257	1.27412	1.87931	2.21752	2.20326
H16_A1701	coxS3, Aerobic-type carbon monoxide dehydrogenase homolog, 2Fe-2S iron-sulfur subunit	1	-	1857848	1858420		1.39126	0.956684	1.68301		1.41464	1.46142	1.29772	1.16365	0.696211	1.01019	2.02154	1.10723	1.92026
H16_A1702	FAD binding domain in molybdopterin dehydrogenase,	1	-	1858417	1859232		0.853424	0.695709	1.02195		1.04061	0.723702	0.795957	0.484242	0.82234	0.780545	1.06239	1.02576	0.97771
H16_A1703	coxL3, Aerobic-type carbon monoxide dehydrogenase homolog, subunits L and G	1	-	1859229	1862261		1.21091	1.23572	2.03443		1.31286	1.32841	0.991459	1.20717	1.16338	1.33661	2.15518	2.01205	1.93607
H16_A1704	transcriptional regulator, LysR-family,	1	+	1862532	1863464		17.3968	14.8051	22.4884		17.6109	17.6238	16.9557	13.7818	16.0706	14.563	22.2397	23.6403	21.5853
H16_A1706	putative peptidase, S08A subfamily,	1	+	1864520	1866574		17.7514	16.0616	30.2097		17.8603	18.3147	17.0792	16.2308	15.9951	15.959	30.7349	30.9912	28.903
H16_A1707	conserved hypothetical protein,	1	-	1866729	1867070		3.46971	1.90363	5.92354		3.07947	3.53148	3.7982	1.35837	2.50678	1.84575	5.701	7.0478	5.02184
H16_A1708	Hypothetical protein,	1	-	1867285	1867461		5.96661	4.12949	6.63037		5.04493	5.69712	7.15778	3.5733	3.89777	4.9174	5.54666	8.03927	6.30518
H16_A1709	ABC-type transporter, ATPase component, HAAT family	1	+	1867736	1868467		13.3201	6.2782	7.1819		12.5181	13.6026	13.8396	5.25053	7.28275	6.30132	6.36922	7.98209	7.19439
H16_A1710	Hypothetical protein,	1	+	1868579	1868839		10.9535	10.5733	10.533		11.3994	9.29462	12.1665	9.4224	11.7461	10.5512	9.00766	10.5289	12.0625
H16_A1711	Hypothetical protein,	1	-	1868870	1868998		4.26719	4.59713	4.72162		4.25832	3.63172	4.91153	4.42013	4.68281	4.68845	3.80751	4.76199	5.59535
H16_A1712	putative transcriptional regulator,	1	+	1869159	1869647		6.6323	7.89585	8.02331		7.26499	6.08569	6.54622	7.0247	8.41935	8.24351	8.29023	7.69461	8.0851
H16_A1713	Acetyl-CoA acetyltransferase,	1	+	1869764	1870951		11.3037	8.96793	19.2581		11.0057	11.7476	11.1577	9.4368	9.21164	8.25536	18.4759	19.6693	19.6291
H16_A1714	predicted acyl dehydratase,	1	+	1871017	1871490		40.3952	29.3723	48.5949		45.4753	41.7589	33.9515	28.2742	33.785	26.0578	47.9371	49.7024	48.1453
H16_A1715	apbA1, ketopantoate reductase	1	+	1871487	1872425		12.1462	8.66153	16.5739		12.2631	12.2064	11.9691	8.616	9.16952	8.19909	15.7939	16.2992	17.6285
H16_A1716	Enoyl-CoA hydratase/carnithine racemase,	1	+	1872443	1873273		13.8471	10.6368	17.4304		13.9761	13.1068	14.4583	11.2676	9.98888	10.6539	17.3771	16.8956	18.0186
H16_A1717	probable extra-cytoplasmic solute receptor,	1	-	1873312	1874313		7.26816	5.51355	5.97667		7.62751	7.00684	7.17013	5.36746	5.34958	5.82361	5.42016	6.00976	6.50008
H16_A1718	Acyl-CoA synthetase (AMP-forming)/AMP-acid ligase II,	1	-	1874432	1876369		1.24691	1.55745	1.71721		1.03521	1.23359	1.47191	1.47878	1.79249	1.40106	1.61209	1.91904	1.6205
H16_A1719	Enoyl-CoA hydratase/carnithine racemase,	1	-	1876372	1877163		1.22396	1.42635	1.41181		0.805356	1.04798	1.81853	1.73497	1.12368	1.4204	1.17057	1.84904	1.21583
H16_A1720	Acetyl-CoA acetyltransferase,	1	-	1877192	1878376		0.562299	1.3021	1.19756		0.509566	0.409499	0.767831	1.23078	1.32034	1.35519	1.28813	1.31224	0.992319
H16_A1721	coxG2, carbon monoxide dehydrogenase homolog, subunit G	1	+	1878858	1879337		2.16831	6.35498	7.5909		2.1254	2.1544	2.22513	7.11142	5.15678	6.79674	5.5236	8.2376	9.0115
H16_A1722	coxS4, Aerobic-type carbon monoxide dehydrogenase homolog, 2Fe-2S iron-sulfur subunit	1	+	1879457	1879948		0.930312	0.640338	0.683659		0.806384	0.908523	1.07603	0.616217	1.13936	0.165435	0.726849	0.797018	0.527109
H16_A1723	qorL1, putative quinoline 2-oxidoreductase, large subunit	1	+	1879950	1882322		2.97373	2.30742	3.92455		3.02382	3.02184	2.87552	2.17693	2.37349	2.37182	3.55624	3.90388	4.31352
H16_A1724	Aerobic-type carbon monoxide dehydrogenase homolog, FAD-binding subunit,	1	+	1882319	1883185		5.72781	4.97228	7.70979		5.6736	5.66899	5.84083	4.73775	4.6984	5.48069	6.77356	7.4653	8.8905
H16_A1725	transcriptional regulator, TetR/AcrR-family,	1	-	1883207	1883905		29.4857	23.0531	31.121		28.8923	26.458	33.1068	24.8643	22.1627	22.1323	29.2028	32.0418	32.1185
H16_A1726	putative transcriptional regulator,	1	-	1883984	1884430		14.7956	14.364	27.681		14.8928	15.6551	13.8388	14.5549	14.1682	14.3688	28.173	25.8958	28.9742
H16_A1727	transcriptional regulator, TetR/AcrR-family,	1	-	1884464	1885066		11.0867	10.961	17.6413		12.7515	10.3642	10.1445	10.2536	10.8303	11.7991	18.6142	17.4985	16.811
H16_A1728	MFS transporter, AAHS family,	1	+	1885451	1886818		2.35091	3.20382	3.61359		2.13829	2.30409	2.61036	2.91143	2.86607	3.83396	3.63473	3.76185	3.4442
H16_A1729	coxF2, xanthine and CO dehydrogenase, maturation factor	1	+	1886909	1887943		2.91029	3.07671	4.46899		2.99092	2.61995	3.12001	2.89643	2.91812	3.41559	3.98661	4.6502	4.77014
H16_A1730	conserved hypothetical protein,	1	-	1888048	1888572		1.01314	1.21975	1.81672		1.11547	0.89066	1.03329	1.24744	0.997809	1.41399	2.14541	1.48846	1.81628
H16_A1731	conserved hypothetical protein,	1	+	1888867	1889328		27.8631	17.0134	25.3204		28.496	26.8058	28.2876	15.3314	18.6273	17.0815	24.5827	24.8874	26.4911
H16_A1732	Amidase,	1	-	1889821	1891302		4.49445	3.74003	3.67933		4.01998	4.69459	4.76879	4.22274	3.66117	3.33619	3.31981	3.97056	3.74761
H16_A1733	MFS transporter, ACS family,	1	-	1891454	1892734		4.31193	3.57133	4.46544		4.93033	3.90089	4.10456	3.98633	3.14707	3.58058	4.83342	4.12599	4.43693
H16_A1734	acetylornithine deacetylase/Succinyl-diaminopimelate desuccinylase or related deacylase,	1	-	1892990	1894264		6.43811	5.9978	7.08207		6.34406	6.48192	6.48834	5.46714	6.23831	6.28796	6.27698	7.30155	7.66769
H16_A1735	putative translation initiation inhibitor (endoribonuclease), YjgF-family,	1	-	1894367	1894831		3.69453	3.03133	5.49717		3.9746	2.8742	4.23481	2.73148	3.1233	3.23921	5.48316	4.83657	6.17179
H16_A1736	creatinine amidohydrolase,	1	-	1894909	1895658		2.83077	2.69509	3.45959		3.31556	2.61397	2.56279	2.49083	2.76546	2.82898	3.67799	3.46818	3.23259
H16_A1737	MFS transporter, ACS family,	1	-	1895671	1896957		4.27121	4.73638	5.42606		4.43213	4.19452	4.18697	4.88102	4.81547	4.51265	5.3523	5.47144	5.45444
H16_A1738	transcriptional regulator, LysR-family,	1	+	1897117	1898040		165.318	136.851	159.525		159.162	168.048	168.745	125.702	134.64	150.21	154.409	159.087	165.079
H16_A1742	transcriptional regulator, MarR-family,	1	-	1900088	1900558		71.576	123.34	141.309		78.3822	69.7851	66.5606	121.802	132.734	115.485	145.063	131.857	147.007
H16_A1743	MFS transporter, DHA1 family,	1	+	1900740	1901933		6.99867	11.7431	16.3292		7.57596	6.95734	6.4627	10.6758	13.0167	11.537	17.108	16.3893	15.4902
H16_A1744	fragmented integrase,	1	-	1902377	1902823		14.0519	12.8482	19.3299		14.6435	12.8306	14.6814	12.0801	13.8958	12.5688	14.5795	17.8252	25.5851
H16_A1749	conserved hypothetical protein,	1	-	1904286	1905248		3.68003	2.99643	4.35907		3.64962	3.85325	3.53722	2.46367	3.21588	3.30974	5.09103	4.14093	3.84524
H16_A1750	uncharacterized conserved protein,	1	-	1905245	1905700		2.6494	7.90248	2.83903		2.42705	3.14336	2.37779	4.47248	7.99429	11.2407	2.68637	3.37713	2.45359
H16_A1751	uncharacterized conserved protein,	1	-	1905697	1906122		1.25111	3.30805	1.6735		1.51756	1.03851	1.19725	1.79814	3.30618	4.81983	1.46855	1.67995	1.87199
H16_A1752	hypothetical membrane associated protein,	1	-	1906219	1906521		5.02313	9.18291	6.73967		4.74402	5.07354	5.25183	7.00689	8.20905	12.3328	5.77193	7.65655	6.79052
H16_A1753	pdhA2, pyruvate dehydrogenase complex, dehydrogenase (E1) component	1	+	1906776	1909472		7.70541	16.9689	11.289		8.04007	7.44845	7.6277	12.4491	16.6288	21.8288	11.2077	11.3428	11.3163
H16_A1756	Short-chain dehydrogenase of various substrate specificities,	1	-	1911712	1912443		5.10963	3.44242	6.79277		4.62775	5.45456	5.24656	3.46185	3.47603	3.38938	7.56362	6.94502	5.86968
H16_A1757	response regulator, OmpR-family,	1	+	1912840	1913454		11.1304	6.87559	11.3169		11.7875	9.25032	12.3532	6.06505	7.45291	7.1088	9.87983	12.8609	11.2101
H16_A1758	signal transduction histidine kinase,	1	+	1913451	1914752		8.77981	9.23211	15.27		9.08594	9.003	8.25049	8.57495	9.47016	9.65122	14.9806	14.7327	16.0966
H16_A1760	ccdA, putative cytochrome c biogenesis protein	1	-	1915910	1917700		4.46035	3.43921	7.34478		4.3272	4.78256	4.2713	3.24752	3.95423	3.11587	6.93041	8.12327	6.98065
H16_A1761	hypothetical membrane associated protein,	1	+	1918109	1918426		1.90552	1.7838	3.15969		1.75066	1.78391	2.182	2.3569	2.06831	0.926204	2.72521	3.42207	3.3318
H16_A1762	Thiol-disulfide isomerase and thioredoxins,	1	+	1918461	1919099		3.54044	3.00499	4.68826		2.9268	4.01628	3.67825	3.60389	3.23568	2.1754	4.48438	4.43506	5.14535
H16_A1764	putative dehydrogenase, oxidoreductase FAD flavoprotein,	1	-	1921377	1922588		16.6393	37.9025	27.6155		15.5911	16.2572	18.0695	24.8848	37.8968	50.9258	27.0639	28.1696	27.6128
H16_A1765	putative dehydrogenase, oxidoreductase FAD flavoprotein,	1	+	1923565	1924776		8.31936	16.3424	14.3385		8.42708	7.75402	8.77698	12.1525	14.8822	21.9923	12.9767	14.716	15.3229
H16_A1766	transcriptional regulator, LysR-family,	1	-	1924854	1925603		5.4407	3.55521	5.11327		4.96391	5.53161	5.82657	3.11856	3.97784	3.56924	5.52123	4.57357	5.24501
H16_A1767	epoxide hydrolase,	1	+	1925570	1926355		1.27357	0.832423	1.60815		1.5001	1.07083	1.24979	0.828266	0.490209	1.1788	1.56826	1.75	1.50619
H16_A1768	acrA4, Cation/multidrug efflux system, mebrane-fusion component	1	+	1926657	1927898		3.56124	15.8759	6.94543		3.56621	3.53902	3.57849	11.9451	16.3965	19.286	7.22862	7.53183	6.07583
H16_A1769	acrB4, Cation/multidrug efflux pump	1	+	1928001	1931192		1.78438	1.8219	2.35342		2.06109	1.50283	1.78921	1.38559	2.09587	1.98426	2.45695	2.38509	2.21821
H16_A1770	acrC4, Cation/multidrug efflux system outer membrane porin	1	+	1931192	1932682		3.82409	3.66158	5.89051		4.25012	3.87637	3.34578	3.09646	3.59352	4.29477	5.82488	6.6111	5.23556
H16_A1771	putative transcriptional regulator,	1	+	1932881	1933438		51.5728	43.6869	70.2787		49.9336	48.9463	55.8386	44.1766	46.6118	40.2724	69.5435	71.906	69.3866
H16_A1772	benzaldehyde dehydrogenase [NAD+],	1	+	1933621	1934667		14.542	8.93441	23.6645		13.8932	15.4987	14.234	10.0391	9.02824	7.73585	25.0048	24.197	21.7916
H16_A1774	hypothetical membrane associated protein,	1	-	1935243	1935704		9.99976	5.09376	9.09992		9.51844	9.93583	10.545	4.8585	5.65989	4.76289	9.35761	7.78219	10.16
H16_A1775	transcriptional regulator, AraC-family,	1	-	1935848	1936807		34.0657	22.6586	51.1268		30.5342	36.1275	35.5354	24.3677	21.8238	21.7842	49.5245	50.3	53.5559
H16_A1776	conserved hypothetical protein,	1	+	1936894	1937199		14.0763	15.698	20.0516		13.4478	14.9171	13.8641	14.6182	18.8786	13.5972	21.9529	21.1481	17.0538
H16_A1777	hypothetical membrane spanning protein,	1	+	1937442	1937933		5.20871	4.84319	6.59401		5.12565	4.27836	6.22213	4.19545	5.05711	5.277	6.34651	7.2179	6.21762
H16_A1778	predicted hydrolase or acyltransferase,	1	+	1938251	1939297		8.34545	7.11487	8.93246		8.25255	8.6488	8.13501	6.44327	7.85396	7.04739	8.08101	8.51236	10.204
H16_A1779	thioredoxin reductase,	1	+	1939358	1941097		9.69983	5.70499	8.94574		9.71045	9.2121	10.1769	5.89282	5.72506	5.49711	8.04089	10.0126	8.78376
H16_A1780	uncharacterized conserved protein containing translation initiation inhibitory endoribonuclease domain,	1	-	1941648	1943594		3.92205	3.19786	5.40207		3.95452	3.97938	3.83225	3.52893	3.28981	2.77483	5.43821	5.14019	5.62781
H16_A1781	probable extra-cytoplasmic solute receptor,	1	-	1943679	1944692		13.9256	16.1611	18.1867		14.2429	14.7241	12.8097	16.2538	15.7097	16.5198	18.943	18.1513	17.4657
H16_A1784	Predicted protein-disulfide isomerase,	1	-	1945970	1946629		32.5742	29.9269	47.002		32.2831	32.1627	33.2767	28.5098	29.5493	31.7215	43.5808	45.4269	51.9982
H16_A1785	salicylate hydroxylase,	1	+	1946894	1948099		4.19451	3.55945	7.13985		4.37887	4.38626	3.81841	2.95451	3.49889	4.22495	7.56921	7.05014	6.80021
H16_A1786	maleylacetate reductase,	1	-	1948160	1949242		5.19128	4.03935	9.72653		4.98592	5.12866	5.45925	4.25449	3.95738	3.90619	10.0093	8.91813	10.2521
H16_A1787	probable extra-cytoplasmic solute receptor,	1	-	1949295	1950317		4.16222	3.3875	7.58072		3.99312	4.60574	3.88779	3.41103	3.48703	3.26444	7.62064	7.98918	7.13234
H16_A1788	transcriptional regulator, LysR-family,	1	+	1950496	1951449		38.7826	24.966	51.9902		40.8405	39.3988	36.1086	24.887	25.7916	24.2194	55.2706	51.0603	49.6399
H16_A1789	glycerol trinitrate reductase,	1	-	1951527	1952639		8.84071	5.66326	12.3294		9.56803	8.45442	8.49969	5.24204	6.6189	5.12885	13.686	12.0869	11.2154
H16_A1791	predicted redox protein, regulator of disulfide bond formation,	1	+	1954104	1954520		1.77876	1.46241	2.29833		1.1472	2.0346	2.15447	1.43121	1.57473	1.38128	1.77253	2.92166	2.2008
H16_A1793	epoxide hydrolase,	1	-	1957749	1959119		1.86518	1.85984	2.44499		1.82797	1.64744	2.12012	1.51853	2.20704	1.85396	2.5776	2.25345	2.50393
H16_A1794	hypothetical membrane associated protein,	1	-	1959131	1959532		1.18245	1.53913	1.69491		1.39879	1.0282	1.12034	1.61704	1.31664	1.6837	1.39389	1.5244	2.16646
H16_A1798	conserved hypothetical protein,	1	-	1962655	1962960		4.64175	2.99058	5.46041		3.97328	4.98533	4.96665	2.35686	2.22793	4.38694	5.47317	5.91367	4.9944
H16_A1799	Putative NAD(P)H nitroreductase YDGI,	1	+	1963270	1963956		4.73999	3.87095	6.3406		4.80612	4.78177	4.63208	3.44055	5.11285	3.05944	7.25038	5.817	5.95443
H16_A1800	conserved hypothetical protein,	1	+	1964144	1964689		24.8899	22.5552	21.6469		22.8456	24.9927	26.8314	22.3942	23.5618	21.7094	20.9075	21.7675	22.2656
H16_A1801	Glutathione S-transferase,	1	+	1964839	1965534		5.92605	3.03852	5.30433		6.06409	5.50705	6.20701	2.95588	3.34018	2.81949	4.70135	5.45463	5.75702
H16_A1802	Acetyltransferase (GNAT) family,	1	+	1965712	1966161		17.5555	12.7341	20.1954		16.7997	17.4572	18.4096	14.062	12.5527	11.5876	19.2955	20.85	20.4407
H16_A1803	transcriptional regulator, AraC-family,	1	+	1966368	1967324		7.31489	6.244	9.47098		6.58317	7.2482	8.1133	5.55023	6.51071	6.67107	9.16162	9.52235	9.72895
H16_A1804	hypothetical membrane spanning protein,	1	+	1967743	1968249		8.90125	7.43664	9.56809		8.08351	10.5244	8.0958	6.48473	8.08587	7.73932	9.86481	8.42393	10.4155
H16_A1805	putative translation initiation inhibitor,yjgFfamily,	1	+	1968303	1968788		8.02329	5.49083	10.1863		7.64109	8.22289	8.20588	5.90618	5.14286	5.42344	10.2266	11.415	8.91716
H16_A1806	acetaldehyde dehydrogenase (acetylating),	1	+	1969028	1969678		1.38754	1.02832	1.64424		1.39299	1.36382	1.40581	1.04586	0.890329	1.14876	2.04069	1.50257	1.38944
H16_A1807	mhpE2, 4-Hydroxy-2-oxovalerate aldolase	1	+	1969696	1970739		1.19848	0.912333	1.55904		1.14226	1.12181	1.33139	0.841698	0.74477	1.15053	1.76936	1.50855	1.39921
H16_A1809	adenylate cyclase, family 3,	1	-	1972200	1973630		2.43083	2.14715	3.06685		2.40133	2.2944	2.59676	1.78196	2.05231	2.6072	3.2241	2.78984	3.18662
H16_A1810	conserved hypothetical protein,	1	-	1973653	1973940		3.29702	2.10249	3.88037		3.5242	2.66645	3.70041	2.06762	1.97632	2.26352	4.57153	3.81674	3.25283
H16_A1811	Hypothetical protein,	1	-	1973995	1975011		4.95239	4.0025	6.30749		5.09671	4.99592	4.76454	4.13619	3.59317	4.27813	6.24938	6.19601	6.47709
H16_A1812	hypothetical membrane associated protein,	1	-	1975059	1975565		4.19419	4.88978	5.0725		4.34748	4.06949	4.16559	4.59567	4.88335	5.19031	4.27611	5.98953	4.95187
H16_A1813	predicted esterase of the alpha-beta hydrolase superfamily,	1	-	1975628	1976689		7.18414	4.22903	9.63651		6.68448	7.04934	7.81858	4.02934	4.50229	4.15545	9.84334	9.53905	9.52715
H16_A1814	D-beta-hydroxybutyrate dehydrogenase,	1	-	1976699	1977481		3.88087	2.49073	5.45116		4.22668	3.43517	3.98078	2.64249	2.37191	2.45779	5.40846	5.77738	5.16765
H16_A1815	nrcN, Putative NADH dehydrogenase	1	-	1977474	1978901		1.49542	1.17342	2.17728		1.61245	1.41717	1.45664	1.08367	1.21506	1.22154	1.9987	2.54102	1.99211
H16_A1816	hypothetical membrane spanning protein,	1	-	1978943	1979452		0.860871	0.924971	1.12333		0.814135	0.856133	0.912345	0.78584	0.991308	0.997765	1.49509	1.23862	0.636278
H16_A1817	hypothetical membrane spanning protein,	1	-	1979547	1979873		1.87381	1.82375	2.6646		2.10561	1.6495	1.86631	2.098	1.43056	1.94268	3.20188	2.94498	1.84693
H16_A1818	response regulator, OmpR-family,	1	+	1980146	1980844		4.53908	4.59825	7.38543		4.2269	4.49244	4.89791	5.40405	4.17643	4.21427	6.51825	8.51741	7.12062
H16_A1819	signal transduction histidine kinase,	1	+	1980878	1981930		1.96176	2.21284	4.37706		1.81498	1.87876	2.19154	2.2704	2.38958	1.97854	3.90098	4.39831	4.8319
H16_A1820	conserved hypothetical protein,	1	-	1981905	1982711		1.55353	1.30152	3.38269		1.63773	1.35619	1.66666	1.29981	1.36274	1.242	3.32124	3.37129	3.45555
H16_A1821	protein of unknown function,	1	-	1982695	1983555		1.00731	1.14445	1.99834		0.839859	1.28206	0.900007	1.58125	0.812077	1.04003	2.16962	2.35184	1.47355
H16_A1822	FOG, PAS/PAC domain protein	1	+	1983857	1985119		7.45124	6.17417	10.5614		6.45183	7.632	8.26989	6.1015	6.3391	6.08192	9.77188	11.7111	10.2013
H16_A1823	Hypothetical protein,	1	+	1985639	1985905		2.96458	2.63453	3.59097		2.91794	3.31376	2.66205	3.33628	2.43395	2.13336	4.48844	2.73348	3.55099
H16_A1824	Hypothetical protein,	1	+	1986131	1986358		26.9366	23.7399	34.162		28.1884	26.7083	25.9131	20.1281	25.2861	25.8056	32.0956	36.2264	34.1639
H16_A1825	conserved hypothetical protein,	1	-	1987178	1987789		6.98031	6.85313	11.6881		7.05708	7.24129	6.64255	7.11491	7.01115	6.43334	11.8141	10.8231	12.427
H16_A1827	Hypothetical protein,	1	+	1988602	1988772		23.196	23.3245	41.3495		18.3055	23.5222	27.7604	26.2696	22.2836	21.4203	38.5624	43.3329	42.153
H16_A1828	Glucose/sorbosone dehydrogenase,	1	-	1989153	1990613		52.9562	41.9746	81.4536		49.2243	52.5892	57.055	42.6265	44.1622	39.1351	78.6147	81.9562	83.7899
H16_A1829	Acetyltransferase (GNAT) family,	1	+	1991426	1992283		39.1406	60.2485	84.2285		37.3719	36.1038	43.9462	60.1927	65.8738	54.6789	81.6293	81.2566	89.7996
H16_A1830	conserved hypothetical protein,	1	+	1992431	1992985		25.0643	23.0832	80.1895		26.1336	22.0419	27.0174	21.5075	28.1866	19.5555	75.7587	84.7022	80.1076
H16_A1831	Hypothetical protein,	1	+	1993028	1993507		3.49887	2.55203	9.19038		3.30856	3.11923	4.06882	3.44445	2.28973	1.9219	9.54508	9.48423	8.54184
H16_A1832	Enoyl-CoA hydratase/carnithine racemase,	1	+	1994147	1994689		11.2626	9.89859	20.9513		11.1	10.3664	12.3215	9.89073	9.56858	10.2365	21.2071	22.2613	19.3857
H16_A1833	Hypothetical protein,	1	+	1994750	1995034		6.69942	4.51591	8.48749		6.03977	6.2471	7.81139	4.57469	4.98829	3.98474	9.41332	7.71071	8.33843
H16_A1834	Hypothetical protein,	1	+	1995099	1995506		5.73016	3.9234	11.6027		5.28844	4.99359	6.90846	3.61818	5.05987	3.09217	10.7891	11.943	12.0759
H16_A1835	Hypothetical protein,	1	+	1995562	1995786		3.63147	2.37947	3.97785		3.11223	3.16565	4.61652	2.58927	2.84732	1.70181	3.67825	4.44262	3.81268
H16_A1836	Hypothetical protein,	1	+	1995808	1996128		9.88586	5.30896	8.53581		8.75285	9.46527	11.4395	4.68121	5.96617	5.27949	8.28986	8.63272	8.68486
H16_A1837	hypothetical membrane associated protein,	1	+	1996137	1996685		19.6145	18.5248	25.4344		19.2112	19.3363	20.2959	20.9018	15.6917	18.9809	22.8233	25.5603	27.9197
H16_A1838	nnr, transcriptional regulator, NNR like	1	+	1996704	1997381		16.7155	15.6973	25.9329		16.9076	15.9819	17.2571	15.854	15.7873	15.4505	27.8779	24.8764	25.0444
H16_A1839	truncated hemoglobin,	1	+	1997500	1997967		16.1235	16.2516	26.0114		14.4545	16.5112	17.4047	15.5601	16.0033	17.1913	25.6626	26.4408	25.9307
H16_A1840	folA1, dihydrofolate reductase	1	-	1998368	1998904		14.1474	13.5196	22.6295		15.4842	13.7948	13.1631	14.4658	14.3595	11.7335	21.5072	24.7724	21.6089
H16_A1841	Hypothetical protein,	1	-	1998914	1999186		26.7735	19.2309	23.014		24.6947	24.531	31.0948	21.1733	20.1312	16.3882	19.9347	25.0068	24.1004
H16_A1842	Hypothetical protein,	1	-	1999369	1999575		29.6564	31.5586	28.8649		28.1685	29.9168	30.8838	34.8673	29.071	30.7376	29.8852	28.1834	28.526
H16_A1843	Hypothetical protein,	1	-	1999718	2000341		5.36425	4.25485	7.57279		4.73535	5.45034	5.90705	3.82386	4.49244	4.44825	6.57174	7.84558	8.30104
H16_A1844	conserved hypothetical protein,	1	+	2000630	2000851		3.89335	2.59559	4.87247		3.86798	3.29144	4.52063	2.59636	2.79187	2.39854	4.50203	5.61057	4.50482
H16_A1845	ISAE1 Orf2 fusion protein,	1	+	2001178	2002545		18.8719	13.0024	16.0973		20.1407	17.2387	19.2362	12.3692	13.5862	13.0518	15.8589	16.8581	15.575
H16_A1846	Transposase ISAE1,	1	-	2001187	2002413		0.10845	0.258335	0.0501273		0.235389	0.08996	0	0.168006	0.187151	0.419847	0	0	0.150382
H16_A1847	manB1, Phosphomannomutase	1	-	2004182	2005567		5.6942	5.02035	7.59241		5.99524	5.14551	5.94184	5.11167	5.34821	4.60118	7.98865	7.79882	6.98976
H16_A1848	rfbC, dTDP-4-dehydrorhamnose 3,5-epimerase	1	-	2005650	2006201		5.84935	4.87959	5.81977		6.24557	5.4758	5.82668	4.08124	6.31117	4.24635	5.94154	5.68379	5.83399
H16_A1849	rfbA', fragment of dTDP-glucose pyrophosphorylase	1	-	2006198	2006302		4.21725	4.36038	4.18395		5.21419	3.17822	4.25935	4.38601	5.06582	3.6293	3.93983	4.91347	3.69856
H16_A1850	rfbD, dTDP-4-dehydrorhamnose reductase	1	-	2006385	2007302		20.2156	19.2915	21.5315		21.0333	20.1785	19.4349	17.6006	20.7274	19.5464	19.9653	23.2341	21.3951
H16_A1851	rfbB2, dTDP-D-glucose 4,6-dehydratase	1	-	2007292	2008347		4.64895	2.86003	5.02086		4.08899	4.25501	5.60285	2.65939	2.95318	2.96753	4.96979	5.04673	5.04607
H16_A1852	conserved hypothetical protein,	1	-	2008448	2009251		2.99508	2.4927	4.1636		3.14356	2.74225	3.09942	2.6317	2.87007	1.97632	3.80108	4.50995	4.17976
H16_A1853	transcriptional regulator, AraC-family,	1	-	2009272	2010315		2.70773	1.35531	2.62395		2.89389	2.33567	2.89365	1.41945	1.35654	1.28995	2.65321	2.85729	2.36135
H16_A1854	manC1, Mannose-1-phosphate guanylyltransferase	1	+	2010860	2012389		0.877486	0.863202	1.66346		0.808474	0.855715	0.968269	0.659572	1.04177	0.888261	1.53954	1.78902	1.66183
H16_A1855	sugar transferase involved in lipopolysaccharidesynthesis,	1	+	2012462	2013241		1.2877	0.992592	1.73284		0.954275	1.17896	1.72987	0.942694	0.908945	1.12614	1.80796	1.532	1.85857
H16_A1856	EPS I polysaccharide export outer membrane protein epsA precursor/Periplasmic protein involved in p,	1	+	2013222	2014424		2.15816	2.02965	3.36415		2.34602	1.87175	2.25672	1.89505	2.08806	2.10584	3.00694	3.41552	3.66998
H16_A1857	Uncharacterized protein involved in exopolysaccharide biosynthesis,	1	+	2014468	2016678		3.10981	2.27442	3.53565		2.99678	3.03327	3.29939	2.2478	2.25886	2.31661	3.38299	3.39867	3.8253
H16_A1858	predicted glycosyltransferase,	1	+	2016719	2017729		1.88838	1.61752	2.64842		1.74556	1.87915	2.04044	1.79795	1.79761	1.25699	2.22229	3.23634	2.48662
H16_A1859	hypothetical membrane spanning protein,	1	+	2017874	2018797		9.43883	7.89242	12.2428		8.55066	10.959	8.80682	7.13755	7.94481	8.59491	10.5242	13.1455	13.0588
H16_A1860	glycosyltransferase group 1,	1	+	2018819	2019922		1.13733	1.21093	1.88638		1.04464	0.994113	1.37323	1.13717	1.17058	1.32503	1.80923	2.05746	1.79245
H16_A1861	Glycosyltransferase,	1	+	2019904	2021178		3.09675	2.50785	3.61963		2.98932	2.91734	3.3836	2.08413	2.90614	2.53329	3.26865	3.60612	3.98412
H16_A1862	hypothetical membrane spanning protein,	1	+	2021192	2022475		1.82336	1.84268	2.37266		1.70216	1.74083	2.02708	1.70917	2.01767	1.8012	2.31032	2.34476	2.46292
H16_A1863	polysaccharide biosynthesis protein/O-antigen transporter,	1	+	2022499	2023785		4.28474	2.78143	3.01442		4.17669	4.267	4.41054	2.70891	2.35325	3.28212	2.81762	3.22491	3.00073
H16_A1864	rfbA, dTDP-glucose pyrophosphorylase	1	+	2023782	2024669		4.84179	3.02083	4.86064		5.07984	4.74939	4.69615	2.91112	2.98952	3.16185	5.25683	4.89437	4.43071
H16_A1865	hypothetical membrane spanning protein,	1	-	2024724	2025944		6.68232	4.83796	8.69602		6.26048	6.88598	6.9005	4.64332	5.04829	4.82226	8.50214	8.47529	9.11062
H16_A1866	acyltransferase family protein,	1	+	2026429	2027520		7.16578	4.8139	6.68571		6.80888	7.91013	6.77835	5.16992	4.50714	4.76462	6.8277	6.98256	6.24688
H16_A1869	hypothetical membrane spanning protein,	1	+	2028735	2029688		103.493	74.6053	130.469		101.047	105.039	104.394	75.6059	77.6156	70.5945	129.634	127.614	134.159
H16_A1870	ThiF/MoeB/HesA family protein,	1	+	2029685	2030575		33.838	28.2003	43.5059		33.7799	33.113	34.6211	29.6357	27.0654	27.8999	43.6862	44.8231	42.0085
H16_A1871	hypothetical membrane spanning protein,	1	+	2030572	2031795		24.0963	18.135	33.375		23.4804	23.3958	25.4127	19.9726	19.0336	15.3989	36.3337	32.5484	31.243
H16_A1872	conserved hypothetical protein,	1	+	2031792	2032901		27.7456	15.4203	27.3547		28.1865	26.5233	28.527	15.2185	17.161	13.8815	28.1895	25.9587	27.9158
H16_A1873	hypothetical membrane associated protein,	1	+	2032906	2033913		36.3488	24.2166	41.122		41.3871	34.1611	33.4982	25.791	25.573	21.2859	44.8964	40.3394	38.13
H16_A1874	conserved hypothetical protein,	1	-	2033920	2035563		18.7727	11.5742	24.9766		19.8755	18.4749	17.9677	12.3848	11.9873	10.3505	26.3566	25.0811	23.4923
H16_A1875	SAM-dependent methyltransferase,	1	-	2035955	2036782		13.1279	8.18923	21.1218		13.437	13.2809	12.6658	9.64384	7.81958	7.10427	18.6325	23.015	21.718
H16_A1876	mnhG, Multisubunit Na+/H+ antiporter, MnhG subunit	1	-	2036872	2037216		18.8383	12.3493	43.8009		18.4029	17.6144	20.4976	15.1896	12.0899	9.76847	49.5619	43.4005	38.4402
H16_A1877	mnhF, Multisubunit Na+/H+ antiporter, MnhF subunit	1	-	2037227	2037499		21.8153	13.2107	33.2511		20.6165	22.7656	22.0636	14.9653	14.6945	9.97216	33.8345	34.3697	31.549
H16_A1878	mnhE, Multisubunit Na+/H+ antiporter, MnhE subunit	1	-	2037484	2037987		14.4584	7.93751	22.6146		15.7375	13.0586	14.5789	7.78474	7.90735	8.12044	26.3039	22.7408	18.799
H16_A1879	mnhD, Multisubunit Na+/H+ antiporter, MnhD subunit	1	-	2037991	2039532		18.2235	9.02529	42.2502		19.5533	16.9144	18.2028	10.0737	9.33553	7.66664	47.7061	42.5521	36.4924
H16_A1880	mnhC, Multisubunit Na+/H+ antiporter, MnhC subunit	1	-	2039529	2039897		22.798	12.4169	54.7688		27.6106	20.2003	20.583	12.4936	13.7437	11.0135	61.1624	51.924	51.2202
H16_A1881	mnhAB, Multisubunit Na+/H+ antiporter, MnhA and MhnB subunits	1	-	2039897	2042701		20.7426	15.92	63.4647		20.9453	21.3064	19.9761	16.3682	16.1215	15.2704	67.8375	64.6909	57.8656
H16_A1882	Asp-tRNA Asn / Glu-tRNA Gln amidotransferase A subunit or related amidase,	1	+	2043340	2044767		24.6392	17.3322	56.0162		26.1273	24.2744	23.5159	17.9347	17.7792	16.2827	57.5417	56.4055	54.1016
H16_A1883	probable extra-cytoplasmic solute receptor,	1	+	2044836	2045789		28.3141	17.8811	52.8911		31.3428	27.5652	26.0343	17.3146	18.5842	17.7445	53.949	52.8171	51.9071
H16_A1884	Dehydrogenase, PQQ dependent,	1	-	2045805	2047811		15.4407	3.54061	14.866		16.7756	15.0352	14.5114	3.62838	4.40843	2.58501	14.4838	15.886	14.2281
H16_A1885	Enoyl-CoA hydratase/carnithine racemase,	1	+	2048261	2049058		23.1313	18.3378	32.8043		23.8644	24.1206	21.409	18.0469	17.9392	19.0273	34.5505	31.0857	32.7767
H16_A1886	transcriptional regulator, IclR-family,	1	-	2049091	2049906		25.1397	30.6337	35.3516		27.6959	25.6696	22.0536	28.9865	34.3164	28.5982	34.9746	35.546	35.5342
H16_A1887	Acetyl-CoA acetyltransferase,	1	+	2050123	2051301		5.17061	3.40149	7.0004		5.75355	5.08769	4.67058	3.10098	3.29579	3.80771	6.73556	6.69737	7.56828
H16_A1888	short chain dehydrogenase,	1	+	2051341	2052105		4.51672	3.4554	4.99061		4.38717	4.54664	4.61636	3.40859	3.65949	3.29812	4.76619	4.55502	5.65063
H16_A1889	Enoyl-CoA hydratase/carnithine racemase,	1	+	2052149	2052913		4.39652	2.32159	4.8093		4.99203	3.71058	4.48695	1.89796	2.8408	2.22599	4.34707	4.9881	5.09272
H16_A1890	probable extra-cytoplasmic solute receptor,	1	+	2053032	2054024		4.57406	3.35949	5.71688		4.40633	5.38176	3.9341	3.01725	3.76097	3.30024	5.99575	5.67307	5.48182
H16_A1891	permease of the major facilitator superfamily,	1	+	2054281	2055450		4.28548	12.5106	8.50013		4.34575	4.66636	3.84433	13.8977	11.9915	11.6425	8.22092	8.91514	8.36434
H16_A1892	purT, phosphoribosylglycinamide formyltransferase 2	1	+	2055758	2056918		54.9569	25.3958	45.3483		61.8791	53.3061	49.6854	28.3072	25.7104	22.1698	47.1651	47.1517	41.7282
H16_A1893	Small-conductance mechano-sensitive channel,	1	-	2056933	2058264		67.2179	42.4484	66.2034		69.3918	68.6752	63.5866	39.1217	42.636	45.5876	67.5838	65.2402	65.7864
H16_A1894	Hypothetical protein,	1	+	2058417	2058653		39.7032	24.6471	48.2234		39.4626	41.5562	38.0909	25.0853	25.0188	23.8373	48.8686	48.0879	47.7135
H16_A1895	transcriptional regulator, LysR-family,	1	+	2058827	2059699		23.6421	15.6409	19.3036		23.4247	25.4617	22.0398	14.1057	15.5418	17.2753	19.2202	18.9001	19.7905
H16_A1896	Ribulose-5-phosphate 4-epimerase or related epimerase or aldolase,	1	+	2059899	2060651		6.92453	5.18574	8.16884		5.63195	7.74098	7.40067	4.8322	5.38548	5.33955	6.65706	7.12299	10.7265
H16_A1897	MFS transporter, MHS family,	1	+	2061007	2062314		11.6163	8.80647	10.7145		11.1347	11.8551	11.8591	8.70452	9.14254	8.57236	10.0639	11.9958	10.0838
H16_A1898	2-Hydroxychromene-2-carboxylate isomerase,	1	+	2062311	2062910		29.0975	22.6577	28.9999		26.9089	28.7515	31.6321	21.0811	23.4177	23.4742	29.9356	26.4508	30.6132
H16_A1899	quaternary ammonium compound-resistance protein,	1	-	2063215	2063571		4.61976	7.61822	12.5059		4.18198	5.44815	4.22916	6.99462	8.14818	7.71185	13.5125	9.75825	14.2471
H16_A1900	transcriptional regulator, LysR-family,	1	+	2063650	2064558		34.2486	96.1918	76.3171		34.4588	35.7675	32.5196	96.7552	99.9684	91.8518	70.6368	71.1078	87.2068
H16_A1901	HD-GYP domain protein,	1	-	2064575	2065753		42.6143	201.48	83.2097		43.1494	42.4479	42.2456	199.394	206.187	198.859	72.6677	81.1321	95.8292
H16_A1902	Hypothetical protein,	1	+	2066016	2066309		18.0097	11.1084	11.4025		21.5212	16.1841	16.3238	11.4043	12.0923	9.82867	10.8269	10.3557	13.0248
H16_A1903	cysK2, cysteine synthase	1	+	2066425	2067426		17.8802	12.4419	19.1585		17.9237	18.5761	17.1407	12.2707	13.6956	11.3593	19.114	18.1878	20.1737
H16_A1904	prpR, propionate catabolism activator	1	-	2067440	2069479		16.2492	13.832	24.7227		18.1624	15.7708	14.8143	13.7887	15.145	12.5624	24.4965	25.2142	24.4574
H16_A1905	prpB, methylisocitric acid lyase	1	+	2069698	2070606		22.1558	28.3433	27.4753		23.6109	22.2347	20.6218	24.8066	31.3375	28.8857	26.7619	26.384	29.28
H16_A1906	prpC1, 2-Methylcitrate synthase 1	1	+	2070694	2071851		38.8989	31.8051	26.3048		43.0692	34.748	38.8796	28.9845	35.7694	30.6612	25.681	25.6029	27.6304
H16_A1907	acnM, Methyl-cis-aconitic acid hydratase/Aconitate hydratase	1	+	2071974	2074586		14.0816	16.3701	16.486		14.7716	13.9292	13.5439	16.4861	17.5802	15.044	16.0249	16.9926	16.4406
H16_A1908	conserved hypothetical protein,	1	+	2074648	2075838		19.9665	23.3131	27.5219		20.9813	18.653	20.2654	23.7894	23.927	22.2228	25.6235	28.5194	28.4229
H16_A1909	prpD1, 2-Methylcitrate dehydratase	1	+	2075865	2077319		14.4855	18.5965	23.8777		15.0232	14.6198	13.8134	17.5718	18.5189	19.6989	23.4801	23.0727	25.0802
H16_A1910	ansA, Glutaminase-asparaginase (amidohydrolase)	1	+	2077547	2078671		149.358	22.2445	85.6099		157.274	153.781	137.019	22.9184	27.8151	16.0001	90.4437	96.7726	69.6133
H16_A1911	transcriptional regulator, AraC-family,	1	-	2078700	2079704		26.6247	11.6938	21.2772		29.6567	26.5627	23.6547	11.3437	12.7714	10.9663	21.242	22.002	20.5876
H16_A1912	MIP-(macrophage infectivity potentiator)-like protein,	1	+	2079789	2080334		6.72308	3.64446	9.72656		7.01133	7.6366	5.52131	3.3375	4.62274	2.97314	9.42825	10.4348	9.31664
H16_A1913	Cobalt-zinc-cadmium resistance protein czcD,	1	-	2080268	2080852		24.412	13.8442	25.3502		25.7486	23.5009	23.9866	11.0873	15.4325	15.0127	24.3073	25.6237	26.1196
H16_A1914	hypothetical membrane associated protein,	1	-	2080998	2081405		10.4795	8.47387	14.7538		10.6165	11.365	9.45706	9.45946	8.46434	7.4978	14.3427	15.494	14.4245
H16_A1915	Predicted Fe-S protein,	1	+	2081636	2081887		43.5007	24.8367	41.9787		45.592	43.6677	41.2424	22.6508	26.6211	25.2381	39.7925	44.2147	41.9288
H16_A1916	MOSC domain-protein,	1	-	2081899	2082618		58.9171	31.7287	70.2503		63.3896	57.4321	55.9295	30.9421	36.2423	28.0016	73.798	70.8991	66.0539
H16_A1917	glutamine amidotransferase,	1	-	2082615	2083322		98.0386	58.7243	113.971		102.047	98.2657	93.8033	59.8924	60.5227	55.7579	117.406	114.595	109.912
H16_A1918	penicillin amidase or acylase,	1	-	2083444	2085906		27.5605	24.4489	33.1852		29.5393	26.7559	26.3862	24.1457	24.7268	24.4743	33.0833	33.5144	32.9579
H16_A1919	Putative Lactaldehyde dehydrogenase,	1	-	2086026	2087459		236.021	347.14	298.97		251.527	236.813	219.723	356.121	354.935	330.364	296.542	304.164	296.205
H16_A1920	Hypothetical protein,	1	+	2087666	2088274		27.7824	17.0844	12.9269		31.1863	27.4367	24.7242	17.156	15.1768	18.9202	12.565	13.4957	12.7201
H16_A1921	ABC-type transporter, duplicated ATPase domains, Drug RA1 family	1	-	2088342	2089964		172.433	106.031	173.957		169.509	181.545	166.246	98.8012	109.552	109.739	175.72	179.059	167.091
H16_A1922	mccF, putative muramoyl-tetrapeptide carboxypeptidase,homologs of microcin C7 resistance protein MccF	1	-	2090238	2091197		34.3312	36.9081	43.1615		35.264	34.4519	33.2778	39.9267	37.6882	33.1095	41.3247	45.8621	42.2978
H16_A1923	cytosine deaminase,	1	-	2091194	2091796		40.1999	32.9301	41.3196		42.0028	40.8047	37.7922	31.8214	33.9326	33.0363	40.7421	39.0989	44.1177
H16_A1924	ptpS, 6-Pyruvoyl tetrahydrobiopterin synthase protein	1	-	2091806	2092282		99.6985	82.4339	110.423		94.6498	104.782	99.664	80.1235	86.2736	80.9047	113.344	103.74	114.184
H16_A1925	organic radical activating enzyme,	1	-	2092406	2093041		67.2306	62.0503	86.5456		60.9988	66.0468	74.6462	58.0772	66.2181	61.8555	84.0265	82.0434	93.5668
H16_A1926	Uncharacterized protein conserved in bacteria,	1	-	2093545	2094051		24.3874	17.8313	24.1299		26.311	24.0782	22.7729	17.751	20.3816	15.3612	22.7832	24.709	24.8974
H16_A1927	transcriptional regulator, LysR-family,	1	-	2094153	2094710		4.51785	2.16177	5.43374		4.45959	5.06759	4.02637	2.07582	2.29893	2.11055	6.04987	5.3315	4.91985
H16_A1928	conserved hypothetical protein,	1	+	2094882	2095349		10.3069	8.67138	14.0328		12.1799	8.16536	10.5753	9.24544	8.56566	8.20305	12.6542	14.3658	15.0784
H16_A1929	conserved hypothetical protein,	1	+	2095504	2095905		12.649	9.5332	13.0268		15.9557	11.1027	10.8885	9.7793	9.84981	8.97048	11.6132	13.9808	13.4865
H16_A1930	uncharacterized conserved protein,	1	-	2095924	2096544		24.3208	23.8001	25.2225		27.6935	24.0583	21.2106	22.032	26.3532	23.015	25.6468	25.2108	24.8098
H16_A1931	ABC-type transporter, duplicated ATPase domains, Drug RA1 family	1	-	2096626	2098239		21.12	14.2324	21.4539		21.26	20.7102	21.39	12.0154	14.0621	16.6197	22.2592	20.9772	21.1251
H16_A1932	Hypothetical protein,	1	-	2098421	2098930		29.7	11.5544	34.1548		30.9127	27.9544	30.233	11.7346	13.4586	9.47012	32.3063	34.2198	35.9384
H16_A1933	conserved hypothetical protein,	1	-	2098908	2100191		37.8143	25.5605	59.6644		37.0243	37.711	38.7075	26.0152	27.0114	23.6548	60.9544	60.9832	57.0558
H16_A1934	tdh, threonine dehydrogenase (Zn dependent)	1	-	2100527	2101561		7.68439	7.91327	18.5233		7.61751	7.59192	7.84374	8.99855	8.32955	6.41171	20.4134	17.1622	17.9942
H16_A1935	rspA, L-Alanine-DL-glutamate epimerase, muconate lactonizing enzyme	1	-	2101574	2102782		11.9158	10.8835	21.1241		11.3066	11.8149	12.626	12.2609	11.6405	8.74908	19.4296	21.1361	22.8067
H16_A1936	transcriptional regulator, GntR-family,	1	-	2102802	2103566		7.92722	7.17612	17.8785		6.94961	8.08894	8.74311	6.95899	8.84218	5.7272	16.3074	18.1468	19.1814
H16_A1937	mtlD, mannitol dehydrogenase	1	+	2103728	2105224		4.48624	2.97466	7.30333		4.67446	4.1261	4.65817	3.37961	2.74304	2.80131	6.63083	7.68464	7.59453
H16_A1938	TRAP-type transporter, periplasmic component,	1	+	2105261	2106280		9.1251	3.38995	10.5016		9.6641	8.81125	8.89996	3.28894	3.71607	3.16483	10.2529	10.5892	10.6626
H16_A1939	TRAP-type transporter, large permease component,	1	+	2106343	2108211		8.37498	3.99894	13.9798		9.02626	7.84558	8.2531	3.65381	4.41728	3.92572	13.695	14.4923	13.7521
H16_A1940	transcriptional regulator, LuxR-family,	1	-	2108291	2109037		10.1046	6.93324	16.5961		9.95746	9.56902	10.7873	6.9122	7.96885	5.91869	14.4032	17.5983	17.7869
H16_A1941	Hypothetical protein,	1	+	2109282	2110424		0.830078	0.536794	1.1291		0.78302	0.706009	1.0012	0.404097	0.61139	0.594895	0.759082	1.41002	1.21818
H16_A1942	Hypothetical protein,	1	+	2110461	2111549		1.11336	0.542938	1.16236		1.31353	1.07181	0.954733	0.680707	0.436916	0.51119	1.09781	1.32537	1.06389
H16_A1943	hypothetical membrane associated protein,	1	+	2111574	2112872		3.97027	3.93172	6.76756		4.10165	3.84309	3.96606	3.97002	4.02399	3.80115	6.21068	6.72123	7.37078
H16_A1944	Hypothetical protein,	1	+	2112924	2115002		2.80745	2.55593	4.31176		2.75313	2.83617	2.83306	3.33104	2.27364	2.06312	4.35439	4.60132	3.97958
H16_A1945	Hypothetical protein,	1	+	2115024	2116109		2.62179	2.09714	2.86177		2.46203	2.52838	2.87495	2.14195	2.13914	2.01034	1.98135	3.40048	3.20347
H16_A1946	hypothetical membrane associated protein,	1	+	2116169	2117035		1.22855	1.2175	1.40988		1.01893	1.10776	1.55897	1.19091	1.10662	1.35496	1.45535	1.16511	1.60917
H16_A1947	Hypothetical protein,	1	+	2117032	2117706		1.54963	1.18223	2.07342		1.44533	1.80498	1.39856	1.11716	1.28647	1.14306	1.89787	2.37089	1.95149
H16_A1948	Hypothetical protein,	1	+	2117710	2118774		5.55832	5.64445	8.3227		5.6813	5.96921	5.02444	5.35726	5.80649	5.76962	8.36477	8.4235	8.17982
H16_A1949	sbm2, Methylmalonyl-CoA mutase	1	-	2118967	2121045		4.29678	3.82578	6.81799		4.45502	4.29604	4.13928	4.34314	3.63876	3.49544	6.78306	6.94237	6.72855
H16_A1950	Hypothetical protein,	1	-	2121042	2121878		1.46943	1.10752	2.08991		2.03338	1.23958	1.13534	1.06947	1.16736	1.08572	2.71297	1.43309	2.12367
H16_A1951	trkA2, predicted flavoprotein involved in K+ transport	1	-	2121880	2123166		4.92889	4.79303	6.64353		5.1981	5.00528	4.58328	4.35226	4.93944	5.08737	6.09822	6.18087	7.6515
H16_A1952	conserved hypothetical protein,	1	-	2123202	2123489		4.78566	6.35892	6.335		4.65986	5.16406	4.53304	5.36234	6.87487	6.83955	5.26187	6.65193	7.09119
H16_A1953	selenophosphate synthetase-related protein,	1	-	2123498	2124493		2.19757	1.80655	2.86764		1.99796	2.23361	2.36115	1.8427	1.68338	1.89356	2.88925	2.88616	2.82752
H16_A1954	predicted acyltransferase,	1	-	2124490	2125044		1.34714	0.914121	1.51199		1.03762	1.50306	1.50074	0.90934	1.14448	0.688545	1.75302	1.14207	1.64089
H16_A1955	biotin synthase-related enzyme,	1	-	2125041	2126144		2.00916	2.13157	3.77587		2.0936	1.86056	2.07334	1.69099	2.26959	2.43414	4.46775	3.73468	3.12517
H16_A1956	Carbon-nitrogen hydrolase,	1	-	2126137	2127153		1.27251	1.29099	2.20503		1.38097	1.31118	1.12537	1.08097	1.44374	1.34825	1.88695	2.17744	2.55072
H16_A1957	conserved hypothetical protein,	1	-	2127174	2127656		2.36796	2.85145	2.35672		1.93262	2.28965	2.88162	2.86329	2.4923	3.19875	3.23269	2.21148	1.62599
H16_A1958	transcriptional regulator, MocR family,	1	+	2128071	2129462		10.9701	7.45911	13.3634		11.0719	10.7199	11.1185	7.09626	7.9053	7.37576	13.1941	14.2263	12.6699
H16_A1959	predicted hydrolase or acyltransferase,	1	-	2129534	2130229		3.52727	2.95042	4.71718		3.6416	3.27588	3.66433	2.57128	3.34995	2.93003	4.15088	5.4918	4.50887
H16_A1960	benD, Cis-1,2-dihydroxycyclohexa-3 5-diene-1-carboxylate dehydrogenase	1	-	2130339	2131145		4.81493	4.48642	8.45599		5.37286	4.73609	4.33586	4.55206	4.34082	4.56636	7.45395	8.71128	9.20274
H16_A1961	benC, Benzoate 1,2-dioxygenase electron transfer component	1	-	2131142	2132161		0.783103	0.828085	1.50983		0.821108	0.888007	0.640193	0.685184	0.877807	0.921264	1.55871	1.14647	1.82432
H16_A1962	benB, Benzoate 1,2-dioxygenase hydroxylase component,beta subunit	1	-	2132183	2132698		1.62502	1.79136	3.11969		1.60681	1.25017	2.01807	1.68114	1.90864	1.78429	3.89772	2.63994	2.8214
H16_A1963	benA, Benzoate 1,2-dioxygenase hydroxylase component,alpha subunit	1	-	2132695	2134128		0.832308	0.92189	1.41127		0.648123	0.942539	0.906263	0.985112	0.954612	0.825947	1.3192	1.64606	1.26856
H16_A1964	catA, Catechol 1,2-dioxygenase	1	-	2134233	2135168		1.59179	1.54716	2.26668		1.58866	1.65757	1.52914	2.02269	1.26204	1.35675	2.27409	2.22643	2.29951
H16_A1965	benM, benzoate operon transcriptional regulator,LysR-family	1	+	2135303	2136220		40.3403	15.7015	33.2459		36.29	42.2591	42.4718	13.7254	16.3743	17.0048	31.6866	33.7173	34.3337
H16_A1966	catB3, muconate cyclo-isomerase	1	+	2136334	2137479		7.99201	6.06242	10.7835		7.97251	8.17568	7.82783	5.48595	6.60748	6.09383	11.8018	10.2607	10.2878
H16_A1967	catC3, muconolactone delta-isomerase	1	+	2137525	2137803		3.59951	1.6288	3.03855		3.9547	3.20655	3.63727	1.22647	1.8451	1.81482	3.54744	3.35251	2.21571
H16_A1968	catD1, 3-Oxoadipate enol-lactone hydrolase	1	+	2137817	2138599		7.25111	5.89405	9.43684		7.99307	7.37738	6.38289	6.42977	5.97611	5.27629	9.41623	10.0975	8.79684
H16_A1969	conserved hypothetical protein,	1	+	2138626	2139480		13.1177	8.23751	14.79		13.4884	12.5401	13.3244	7.68752	9.64965	7.37537	15.5824	14.3048	14.4829
H16_A1970	transcriptional regulator, TetR/AcrR-family,	1	-	2139614	2140309		17.4007	15.006	16.2282		15.0514	18.0244	19.1264	16.688	14.4301	13.8998	16.2007	17.2768	15.2071
H16_A1971	Acyl-CoA synthetase (AMP-forming)/AMP-acid ligase II,	1	+	2140601	2142325		2.69764	2.52225	4.05242		2.46947	2.97191	2.65156	2.93069	2.02653	2.60954	4.4617	4.0582	3.63736
H16_A1972	ivd2, Isovaleryl-CoA dehydrogenase	1	+	2142397	2143578		6.83101	3.65001	7.08003		7.03124	6.6261	6.83571	3.92209	3.51854	3.5094	7.18774	7.64971	6.40262
H16_A1973	Acetyl/propionyl-CoA carboxylase,carboxyltransferase subunit,	1	+	2143643	2145250		3.04904	1.94975	2.63591		3.08194	3.26272	2.80247	2.03557	1.94997	1.86372	2.45337	3.05315	2.40121
H16_A1974	Acetyl/propionyl-CoA carboxylase, alpha subunit,	1	+	2145269	2147284		2.74018	1.87621	3.22749		2.69424	2.83282	2.69348	1.94066	2.01844	1.66955	3.03886	3.19117	3.45245
H16_A1975	metK2, S-Adenosylmethionine synthetase	1	+	2148251	2149435		7.29204	7.38202	10.202		6.97775	7.63987	7.2585	7.71567	7.08315	7.34723	9.66198	10.6501	10.2938
H16_A1976	copP1, putative copper uptake P-type ATPase	1	+	2150051	2152159		10.1071	22.8926	27.6203		9.48568	9.72426	11.1115	23.3865	22.869	22.4224	28.791	27.0835	26.9863
H16_A1977	Hypothetical protein,	1	+	2152533	2152793		15.6634	14.2565	20.5478		14.7058	14.8574	17.4269	14.4392	12.5315	15.7987	20.9447	21.3705	19.3283
H16_A1978	conserved hypothetical protein,	1	+	2152790	2153458		6.42649	7.82475	8.11346		6.4816	5.87798	6.91988	8.66338	7.81934	6.99152	8.71759	7.64977	7.97302
H16_A1979	conserved hypothetical protein,	1	+	2154229	2155026		13.9637	12.2271	8.96661		13.6192	13.0637	15.2082	14.6725	10.9776	11.0313	9.76623	8.66156	8.47203
H16_A1980	hydroxyacylglutathione hydrolase,	1	-	2155423	2156283		48.0774	63.7118	48.6701		48.7003	49.3652	46.1666	60.6563	70.942	59.5371	49.4715	49.3303	47.2084
H16_A1981	transcriptional regulator, ArsR-family,	1	+	2156368	2156706		10.5605	15.8944	7.58859		9.62106	10.5496	11.5107	14.5805	15.6867	17.416	8.69139	6.89292	7.18147
H16_A1982	hypothetical membrane protein,	1	+	2156700	2157134		24.6097	35.8549	20.182		23.5654	26.8022	23.4614	31.5992	40.1538	35.8118	24.3575	17.5079	18.6807
H16_A1983	hypothetical membrane protein,	1	+	2157136	2157567		6.98151	11.3388	6.35298		6.19104	7.1763	7.57719	10.6693	13.1471	10.2	6.66503	6.30444	6.08948
H16_A1984	Hypothetical protein,	1	+	2157940	2158500		11.2057	15.5495	22.8344		10.8691	10.5548	12.1932	15.7535	16.6882	14.2069	22.0052	20.5379	25.9602
H16_A1985	signal transduction histidine kinase containing PAS/PAC sensor domain,	1	-	2158811	2160415		26.1582	28.9475	41.0288		25.3737	25.3565	27.7442	28.1784	29.142	29.5222	38.1171	40.9861	43.9832
H16_A1986	silP, putative silver efflux P-type ATPase	1	+	2160960	2163260		8.72695	6.85946	16.0869		8.72644	9.07363	8.38077	6.92927	6.60331	7.0458	15.8796	16.3544	16.0268
H16_A1987	Hypothetical protein,	1	-	2163306	2163779		6.21846	10.3377	10.215		5.56213	6.60414	6.48911	11.8264	9.31982	9.86683	10.2821	9.9017	10.4613
H16_A1988	conserved hypothetical protein,	1	+	2164228	2164710		7.97156	6.52852	10.5618		7.30461	8.65469	7.95539	5.81046	7.3865	6.38859	9.1282	11.9813	10.5757
H16_A1989	cysC, uncharacterized conserved protein, putative adenylylsulphate kinase	1	+	2164808	2166337		4.47269	3.22723	6.01732		4.66196	4.20874	4.54738	3.14916	3.52903	3.00349	6.25417	6.17142	5.62636
H16_A1990	nfnB2, Nitroreductase	1	+	2166520	2167185		5.88423	6.86144	11.7077		5.76009	5.72015	6.17246	6.6725	6.68543	7.2264	14.5671	8.5237	12.0323
H16_A1991	Hypothetical protein,	1	+	2167231	2167473		6.9128	8.6644	16.3666		5.7702	6.40895	8.55926	11.1255	7.7432	7.1245	19.0192	14.1887	15.8919
H16_A1992	dksA2, DnaK suppressor protein	1	-	2167576	2167938		10.932	18.5233	33.7892		10.3618	10.0764	12.3579	20.1666	17.3348	18.0686	36.0143	29.4144	35.9389
H16_A1994	conserved hypothetical protein,	1	-	2168271	2168603		19.0364	34.2389	53.4269		17.3074	17.0379	22.7638	35.7869	34.5121	32.4177	59.5197	51.3512	49.4098
H16_A1995	conserved hypothetical protein,	1	-	2168667	2169335		6.66395	9.5854	10.6013		5.74626	6.66392	7.58169	8.95103	10.1397	9.66548	11.0693	9.59087	11.1435
H16_A1996	Hypothetical protein,	1	+	2169641	2169733		2.52628	2.32373	5.87994		1.79406	2.88548	2.8993	1.97111	3.35986	1.64021	6.06728	6.0585	5.51402
H16_A1997	groELb, Chaperonin GroEL (HSP60 family)	1	+	2169854	2171491		3.71067	3.88146	7.85477		3.6683	3.3046	4.15911	3.9285	3.91106	3.80481	9.1469	6.82296	7.59443
H16_A1998	osmY1, putative lipoprotein	1	-	2171511	2172167		7.89437	10.0742	26.8455		6.47059	7.22661	9.98592	10.8597	9.60851	9.75453	30.0512	25.5516	24.9339
H16_A1999	prsT, phosphoribosyl transferase	1	-	2172193	2172819		14.8071	18.9327	26.7923		14.9153	14.0745	15.4315	17.8594	17.3828	21.5559	26.4295	25.3819	28.5655
H16_A2000	conserved hypothetical protein,	1	-	2172852	2173457		6.89947	8.84849	12.847		6.58681	6.62226	7.48935	9.20614	8.31876	9.02056	12.5599	13.5367	12.4442
H16_A2001	Hypothetical protein,	1	+	2173819	2174298		7.94035	21.766	28.3476		7.37839	9.24998	7.19268	26.2739	19.6551	19.3691	29.8957	26.0378	29.1094
H16_A2002	phaB2, Acetoacetyl-CoA reductase	1	+	2174303	2175049		9.03535	28.8118	46.3088		8.297	9.21283	9.59622	35.6097	27.6132	23.2125	52.6866	40.932	45.3079
H16_A2003	phaC2, Poly(3-hydroxybutyrate) polymerase	1	+	2175046	2176821		13.2103	21.8785	48.5162		12.0516	13.049	14.5304	23.1281	21.8436	20.6637	55.701	42.872	46.9758
H16_A2004	universal stress protein, UspA family,	1	-	2177060	2177899		8.94061	11.4211	21.7775		8.13072	9.05909	9.63203	11.7422	11.6988	10.8223	25.1826	19.5371	20.6129
H16_A2005	conserved hypothetical protein,	1	-	2178260	2178538		2.13432	4.26284	5.22387		1.84108	2.44562	2.11626	4.85308	3.41834	4.51709	6.33185	4.54694	4.79281
H16_A2006	universal stress protein, UspA family,	1	-	2178579	2179031		3.24341	4.78614	7.47217		2.52115	3.32802	3.88105	5.48202	5.02186	3.85454	7.65768	7.62167	7.13716
H16_A2007	Hypothetical protein,	1	-	2179376	2179855		3.50177	3.50735	6.37204		3.71852	3.68709	3.09971	3.82112	3.19285	3.50807	6.05442	6.55228	6.50943
H16_A2008	universal stress protein, UspA family,	1	-	2179908	2180372		6.96509	6.7092	11.6461		6.71444	6.70416	7.47667	6.41665	7.33092	6.38004	12.4782	11.108	11.3519
H16_A2009	ald, alanine dehydrogenase	1	-	2180540	2181655		11.8079	12.6813	23.2239		12.2733	11.0643	12.0861	12.3016	12.8422	12.9001	22.1062	23.4965	24.069
H16_A2010	Beta-propeller domains of methanol dehydrogenase-type (homolog),	1	-	2181908	2182828		8.67838	5.76671	8.29917		7.4545	8.52789	10.0527	5.58305	5.50065	6.21644	7.57201	8.23169	9.09382
H16_A2011	conserved hypothetical protein,	1	-	2182890	2183342		7.36704	11.5618	14.6144		5.79523	6.97668	9.32921	13.28	11.7231	9.68225	15.7888	13.195	14.8594
H16_A2012	deoA, thymidine phosphorylase	1	-	2183788	2185350		6.16314	3.85621	7.64121		5.95485	5.99413	6.54044	4.32576	3.41295	3.82992	7.83096	7.79751	7.29516
H16_A2013	fnr2, transcriptional regulator, FNR-like	1	-	2185377	2186171		5.62979	2.78435	3.25203		4.9041	5.38159	6.60369	2.92998	2.89078	2.53228	2.99609	3.81524	2.94476
H16_A2014	ibpA3, molecular chaperone, HSP20 family	1	+	2186538	2186960		17.4359	28.3459	26.699		14.4934	15.6932	22.1211	31.6463	26.7536	26.6376	25.9003	26.9355	27.2612
H16_A2015	putative signal-transduction protein,	1	+	2186989	2187453		8.81095	14.3185	19.8857		6.92973	8.33225	11.1709	18.2077	12.2651	12.4828	23.5388	16.2449	19.8735
H16_A2016	osmY2, putative lipoprotein	1	+	2187522	2188169		6.0272	16.1442	26.056		4.77716	5.27652	8.02792	18.0516	15.6646	14.7165	27.9648	23.9616	26.2416
H16_A2017	osmY3, putative lipoprotein	1	+	2188264	2188917		8.97091	21.1509	33.3411		9.28671	8.36119	9.26484	25.2824	20.4661	17.704	37.0815	31.1294	31.8123
H16_A2018	Acyl-CoA synthetase (NDP forming),	1	+	2188973	2191669		5.46401	4.98281	8.0331		5.23626	5.33866	5.81712	5.80657	4.56	4.58187	8.8392	7.64561	7.61447
H16_A2019	response regulator,	1	+	2191953	2192351		9.47833	5.86178	9.92437		9.7726	8.68517	9.97721	6.09849	5.316	6.17084	10.0181	9.08698	10.668
H16_A2020	response regulator, NarL-family,	1	-	2192391	2193038		9.49276	7.89182	12.9283		8.68458	10.2667	9.527	7.53472	8.53413	7.60661	12.1639	13.0807	13.5404
H16_A2021	universal stress protein, UspA family,	1	-	2193436	2194266		22.1139	26.0185	48.6013		19.454	24.6174	22.2702	27.4276	25.1481	25.4799	53.0336	44.357	48.4132
H16_A2022	Putative RNA Modifying Enzyme,	1	-	2194326	2195684		11.5856	17.3329	19.8381		10.3642	11.4642	12.9283	17.363	17.9481	16.6875	22.3717	18.5484	18.5941
H16_A2023	putative calcium P-type ATPase,	1	+	2195909	2198623		5.2625	8.32319	10.2776		4.81466	5.34054	5.63228	8.3217	8.45175	8.19612	10.3577	9.7665	10.7087
H16_A2024	Hypothetical protein,	1	+	2199300	2199626		4.31442	3.87828	4.01976		3.87625	5.47916	3.58785	3.19	4.81567	3.62919	4.6955	3.39973	3.96406
[truncated: 4,700 more rows]
